# Supplementary material for: Specialized sledge dogs accompanied Inuit dispersal across the North American Arctic
Source: Proc Biol Sci. 2019 Nov 27;286(1916):20191929. doi: 10.1098/rspb.2019.1929 (PMC6939252; doi:10.1098/rspb.2019.1929)
Supplement: Datasets S2 [file rspb20191929supp5.xlsx]

## Sheet: SI_Table_XX
Sample:	Repository ID:	Repository Source:	Clade:	Publication:
2019-05-02	2019-05-02	dryad.s1k47j4	A2b	Ní Leathlobhair et al. 2018
2019-05-03	2019-05-03	dryad.s1k47j4	A2b	Ní Leathlobhair et al. 2018
2019-05-04	2019-05-04	dryad.s1k47j4	A2b	Ní Leathlobhair et al. 2018
2019-05-10	2019-05-10	dryad.s1k47j4	A2b	Ní Leathlobhair et al. 2018
5MT316	5MT316	dryad.s1k47j4	A2b	Ní Leathlobhair et al. 2018
5MT501	5MT501	dryad.s1k47j4	A2b	Ní Leathlobhair et al. 2018
5MT520	5MT520	dryad.s1k47j4	A2b	Ní Leathlobhair et al. 2018
AL2754	AL2754	dryad.s1k47j4	A2b	Ní Leathlobhair et al. 2018
AL2772	AL2772	dryad.s1k47j4	A2b	Ní Leathlobhair et al. 2018
AL2803	AL2803	dryad.s1k47j4	A2b	Ní Leathlobhair et al. 2018
AL2806	AL2806	dryad.s1k47j4	A2b	Ní Leathlobhair et al. 2018
AL3194	AL3194	dryad.s1k47j4	A2b	Ní Leathlobhair et al. 2018
AL3198	AL3198	dryad.s1k47j4	A2b	Ní Leathlobhair et al. 2018
AL3199	AL3199	dryad.s1k47j4	A2b	Ní Leathlobhair et al. 2018
AL3202	AL3202	dryad.s1k47j4	A2b	Ní Leathlobhair et al. 2018
AL3223	AL3223	dryad.s1k47j4	A2b	Ní Leathlobhair et al. 2018
AL3226	AL3226	dryad.s1k47j4	A2b	Ní Leathlobhair et al. 2018
AL3231	AL3231	dryad.s1k47j4	A2b	Ní Leathlobhair et al. 2018
Alaska_20800	KF661090.1	NCBI	Archaic Canid	Thalmann et al. 2013
Alaska_28000	KF661088.1	NCBI	Archaic Canid	Thalmann et al. 2013
Alaska1	KF661058.1	NCBI	Wolf	Thalmann et al. 2013
Alaska2	KF661066.1	NCBI	Wolf	Thalmann et al. 2013
Alaska3	KF661067.1	NCBI	Wolf	Thalmann et al. 2013
Alaska4	KF661071.1	NCBI	Wolf	Thalmann et al. 2013
Alaska5	KF661072.1	NCBI	Wolf	Thalmann et al. 2013
Alaska6	KF661073.1	NCBI	Wolf	Thalmann et al. 2013
AM310A	AM310A	dryad.s1k47j4	A2b	Ní Leathlobhair et al. 2018
AM310B	AM310B	dryad.s1k47j4	A2b	Ní Leathlobhair et al. 2018
AM310C	AM310C	dryad.s1k47j4	A2b	Ní Leathlobhair et al. 2018
AM474	AM474	dryad.s1k47j4	A2b	Ní Leathlobhair et al. 2018
Argentina_1000	KF661084.1	NCBI	A2b	Thalmann et al. 2013
Basenji	KF661036.1	NCBI	A1a	Thalmann et al. 2013
Belgium_26000	KF661078.1	NCBI	Archaic Canid	Thalmann et al. 2013
Belgium_30000	KF661080.1	NCBI	Archaic Canid	Thalmann et al. 2013
Canada1	KF661056.1	NCBI	Wolf	Thalmann et al. 2013
Canada10	KF661076.1	NCBI	Wolf	Thalmann et al. 2013
Canada11	KF661077.1	NCBI	Wolf	Thalmann et al. 2013
Canada2	KF661057.1	NCBI	Wolf	Thalmann et al. 2013
Canada3	DQ480508.1	NCBI	Wolf
Canada4	KF661059.1	NCBI	Wolf	Thalmann et al. 2013
Canada5	KF661061.1	NCBI	Wolf	Thalmann et al. 2013
Canada6	KF661062.1	NCBI	Wolf	Thalmann et al. 2013
Canada7	KF661063.1	NCBI	Wolf	Thalmann et al. 2013
Canada8	KF661074.1	NCBI	Wolf	Thalmann et al. 2013
Canada9	KF661075.1	NCBI	Wolf	Thalmann et al. 2013
CAO1	CAO1	dryad.s1k47j4	A2b	Ní Leathlobhair et al. 2018
CAW2	CAW2	dryad.s1k47j4	A2b	Ní Leathlobhair et al. 2018
CGG1	CGG1	dryad.s1k47j4	A2a	Ní Leathlobhair et al. 2018
CGG10	CGG10	dryad.s1k47j4	A1b	Ní Leathlobhair et al. 2018
CGG11	CGG11	dryad.s1k47j4	A1b	Ní Leathlobhair et al. 2018
CGG2	CGG2	dryad.s1k47j4	A2a	Ní Leathlobhair et al. 2018
CGG3	CGG3	dryad.s1k47j4	A	Ní Leathlobhair et al. 2018
CGG4	CGG4	dryad.s1k47j4	A2a	Ní Leathlobhair et al. 2018
CGG5	CGG5	dryad.s1k47j4	A	Ní Leathlobhair et al. 2018
CGG6	CGG6	dryad.s1k47j4	A2a	Ní Leathlobhair et al. 2018
CGG7	CGG7	dryad.s1k47j4	A2a	Ní Leathlobhair et al. 2018
CGG8	CGG8	dryad.s1k47j4	A2a	Ní Leathlobhair et al. 2018
CGG9	CGG9	dryad.s1k47j4	A2a	Ní Leathlobhair et al. 2018
China1	NC011218	NCBI	Wolf	Direct Submission
China2	EU442884	NCBI	Wolf	Direct Submission
China3	KF661041.1	NCBI	Wolf	Thalmann et al. 2013
China4	KF661053.1	NCBI	Wolf	Thalmann et al. 2013
ChineseDog1		NCBI	C	Wang et al. 2013
ChineseDog2		NCBI	A1a	Wang et al. 2013
ChineseDog3		NCBI	A1a	Wang et al. 2013
CIAS	CIAS	dryad.s1k47j4	A2b	Ní Leathlobhair et al. 2018
CICVD	CICVD	dryad.s1k47j4	A2b	Ní Leathlobhair et al. 2018
CINH7	CINH7	dryad.s1k47j4	A2b	Ní Leathlobhair et al. 2018
CINHA	CINHA	dryad.s1k47j4	A2b	Ní Leathlobhair et al. 2018
CISG	CISG	dryad.s1k47j4	A2b	Ní Leathlobhair et al. 2018
Cox6	Cox6	dryad.s1k47j4	A2b	Ní Leathlobhair et al. 2018
Croatia	KF661054.1	NCBI	Wolf	Thalmann et al. 2013
D01	DQ480499.1	NCBI	A1b	Bjornerfeldt et al. 2006
D03	DQ480492.1	NCBI	D	Bjornerfeldt et al. 2006
D04	DQ480495.1	NCBI	A1a	Bjornerfeldt et al. 2006
D05	DQ480497.1	NCBI	A1a	Bjornerfeldt et al. 2006
D07	DQ480491.1	NCBI	A1a	Bjornerfeldt et al. 2006
D09	DQ480489.1	NCBI	C	Bjornerfeldt et al. 2006
D102	FJ817359.1	NCBI	A1a	Bjornerfeldt et al. 2006
D103	U96639.2	NCBI	A1a	Kim et al. 1998
D11	DQ480501.1	NCBI	C	Bjornerfeldt et al. 2006
D12	DQ480493.1	NCBI	C	Bjornerfeldt et al. 2006
D15	AY656755.1	NCBI	A1a	Direct Submission
D16	AY656753.1	NCBI	A1a	Direct Submission
D18	AY656741.1	NCBI	A1a	Direct Submission
D21	AY656754.1	NCBI	A1a	Direct Submission
D22	AY656737.1	NCBI	A1a	Direct Submission
D25	AY656744.1	NCBI	A1a	Direct Submission
D26	AY656743.1	NCBI	B	Direct Submission
D27	AY656749.1	NCBI	A1a	Direct Submission
D28	AY656742.1	NCBI	A1a	Direct Submission
D30	AY656747.1	NCBI	A1a	Direct Submission
D31	AY656752.1	NCBI	B	Direct Submission
D32	AY656745.1	NCBI	A1a	Direct Submission
D33	AY656740.1	NCBI	A1a	Direct Submission
D34	EU408288.1	NCBI	D	Webb & Allard, 2009
D35	EU408269.1	NCBI	A1a	Webb & Allard, 2009
D40	EU408252	NCBI	B	Webb & Allard, 2009
D41	EU408292.1	NCBI	B	Webb & Allard, 2009
D42	EU408260.1	NCBI	B	Webb & Allard, 2009
D44	EU408254.1	NCBI	B	Webb & Allard, 2009
D46	EU408307.1	NCBI	B	Webb & Allard, 2009
D47	EU408303.1	NCBI	B	Webb & Allard, 2009
D48	EU408247.1	NCBI	B	Webb & Allard, 2009
D49	EU408255.1	NCBI	B	Webb & Allard, 2009
D50	EU408268.1	NCBI	B	Webb & Allard, 2009
D51	EU408258.1	NCBI	B	Webb & Allard, 2009
D52	EU408293.1	NCBI	C	Webb & Allard, 2009
D55	EU408251	NCBI	C	Webb & Allard, 2009
D56	EU408305.1	NCBI	A1a	Webb & Allard, 2009
D59	EU408282.1	NCBI	A1a	Webb & Allard, 2009
D60	EU408267.1	NCBI	C	Webb & Allard, 2009
D61	EU408300.1	NCBI	A	Webb & Allard, 2009
D63	EU408279.1	NCBI	C	Webb & Allard, 2009
D65	EU408272.1	NCBI	A1a	Webb & Allard, 2009
D66	EU408270.1	NCBI	A1a	Webb & Allard, 2009
D67	EU408261.1	NCBI	A1a	Webb & Allard, 2009
D68	EU408246	NCBI	A1a	Webb & Allard, 2009
D69	EU408304.1	NCBI	A1a	Webb & Allard, 2009
D71	EU408295.1	NCBI	A1a	Webb & Allard, 2009
D72	EU408286.1	NCBI	A1a	Webb & Allard, 2009
D73	EU408249.1	NCBI	A1a	Webb & Allard, 2009
D75	EU408274.1	NCBI	A1a	Webb & Allard, 2009
D78	EU408248.1	NCBI	A1a	Webb & Allard, 2009
D79	EU408264.1	NCBI	A1a	Webb & Allard, 2009
D80	EU408294.1	NCBI	A1a	Webb & Allard, 2009
D81	EU408287.1	NCBI	A1a	Webb & Allard, 2009
D82	EU408302.1	NCBI	A1a	Webb & Allard, 2009
D83	EU408290.1	NCBI	A1a	Webb & Allard, 2009
D84	EU408291.1	NCBI	C	Webb & Allard, 2009
D85	EU408289.1	NCBI	A1a	Webb & Allard, 2009
D86	EU408263.1	NCBI	A1a	Webb & Allard, 2009
D87	EU408250.1	NCBI	A1a	Webb & Allard, 2009
D88	EU408266.1	NCBI	A1a	Webb & Allard, 2009
D89	EU408273.1	NCBI	A1a	Webb & Allard, 2009
D90	EU408275.1	NCBI	A1a	Webb & Allard, 2009
D91	EU408265.1	NCBI	A1a	Webb & Allard, 2009
D93	EU408276.1	NCBI	A1a	Webb & Allard, 2009
D94	EU408245.1	NCBI	A1a	Webb & Allard, 2009
D95	EU408257.1	NCBI	A1a	Webb & Allard, 2009
D96	FJ817358.1	NCBI	A1a	Bjornerfeldt et al. 2006
D97	FJ817362.1	NCBI	A1a	Bjornerfeldt et al. 2006
D98	FJ817364.1	NCBI	B	Bjornerfeldt et al. 2006
D99	FJ817363.1	NCBI	B	Bjornerfeldt et al. 2006
Dingo	KF661037.1	NCBI	A1b	Thalmann et al. 2013
EU789662.1_E1_p77	EU789662.1	NCBI	E	Pang et al. 2009
Finland	KF661038.1	NCBI	Wolf	Thalmann et al. 2013
FR11	FR11	dryad.s1k47j4	A2b	Ní Leathlobhair et al. 2018
Germany_12500	KF661094.1	NCBI	C	Thalmann et al. 2013
Herxheim_Germany_7000BP	KX379529	NCBI	C	Direct Submission
India	KF661043.1	NCBI	Wolf	Thalmann et al. 2013
Iran	KF661051.1	NCBI	Wolf	Thalmann et al. 2013
ISM070	ISM070	dryad.s1k47j4	A2b	Ní Leathlobhair et al. 2018
ISM090	ISM090	dryad.s1k47j4	A2b	Ní Leathlobhair et al. 2018
ISM256	ISM256	dryad.s1k47j4	A2b	Ní Leathlobhair et al. 2018
ISM357	ISM357	dryad.s1k47j4	A2b	Ní Leathlobhair et al. 2018
Israel1	KF661042.1	NCBI	Wolf	Thalmann et al. 2013
Israel2	KF661055.1	NCBI	Wolf	Thalmann et al. 2013
Italy	KF661048.1	NCBI	Wolf	Thalmann et al. 2013
Japan	AB499824.1	NCBI	Wolf	Thalmann et al. 2013
JBG11	JBG11	dryad.s1k47j4	A2b	Ní Leathlobhair et al. 2018
JBG12	JBG12	dryad.s1k47j4	A2b	Ní Leathlobhair et al. 2018
JBG13	JBG13	dryad.s1k47j4	A2b	Ní Leathlobhair et al. 2018
JBG17	JBG17	dryad.s1k47j4	A2b	Ní Leathlobhair et al. 2018
JBG19	JBG19	dryad.s1k47j4	A2b	Ní Leathlobhair et al. 2018
JBG21	JBG21	dryad.s1k47j4	A2b	Ní Leathlobhair et al. 2018
JBG24	JBG24	dryad.s1k47j4	A2b	Ní Leathlobhair et al. 2018
JBG26	JBG26	dryad.s1k47j4	A2b	Ní Leathlobhair et al. 2018
JBG32	JBG32	dryad.s1k47j4	A2b	Ní Leathlobhair et al. 2018
JBG35	JBG35	dryad.s1k47j4	A2b	Ní Leathlobhair et al. 2018
JBG37	JBG37	dryad.s1k47j4	A2b	Ní Leathlobhair et al. 2018
JBG41	JBG41	dryad.s1k47j4	A2b	Ní Leathlobhair et al. 2018
JBG42	JBG42	dryad.s1k47j4	A2b	Ní Leathlobhair et al. 2018
JBG43	JBG43	dryad.s1k47j4	A2b	Ní Leathlobhair et al. 2018
JBG45	JBG45	dryad.s1k47j4	A2b	Ní Leathlobhair et al. 2018
JBG48	JBG48	dryad.s1k47j4	A2b	Ní Leathlobhair et al. 2018
JBG5	JBG5	dryad.s1k47j4	A2b	Ní Leathlobhair et al. 2018
JBG50	JBG50	dryad.s1k47j4	A2b	Ní Leathlobhair et al. 2018
JF342812.1_Alaskan_Malamute	JF342812.1	NCBI	A1a	Direct Submission
JF342877_Samoyed	JF342877	NCBI	A1a	Direct Submission
KF661096.1_Canis_latrans	KF661096.1	NCBI	Outgroup	Thalmann et al. 2013
Kirschbaumhoehle_Germany_4700BP	KX379528	NCBI	C	Direct Submission
LB2	LB2	dryad.s1k47j4	A2b	Ní Leathlobhair et al. 2018
Mexico1	KF661060.1	NCBI	Wolf	Thalmann et al. 2013
Mexico2	KF661065.1	NCBI	Wolf	Thalmann et al. 2013
Mongolia	GQ374438.1	NCBI	Wolf	Direct Submission
Newgrange_Ireland_4800BP	dryad.8gp06	dryad.8gp06	C	Frantz et al. 2016
Oman	KF661050.1	NCBI	Wolf	Thalman et al. 2013
OSU611	OSU611	dryad.s1k47j4	A2b	Ní Leathlobhair et al. 2018
OSU622	OSU622	dryad.s1k47j4	A2b	Ní Leathlobhair et al. 2018
OSU624	OSU624	dryad.s1k47j4	A2b	Ní Leathlobhair et al. 2018
OSU626	OSU626	dryad.s1k47j4	A2b	Ní Leathlobhair et al. 2018
OSU628	OSU628	dryad.s1k47j4	A2b	Ní Leathlobhair et al. 2018
OSU634	OSU634	dryad.s1k47j4	A2b	Ní Leathlobhair et al. 2018
OSU638	OSU638	dryad.s1k47j4	A2b	Ní Leathlobhair et al. 2018
P35	P35	dryad.s1k47j4	A2b	Ní Leathlobhair et al. 2018
P59	P59	dryad.s1k47j4	A2b	Ní Leathlobhair et al. 2018
Poland1	KF661045.1	NCBI	Wolf	Thalman et al. 2013
Poland2	KF661049.1	NCBI	Wolf	Thalman et al. 2013
PRD1	PRD1	dryad.s1k47j4	A2b	Ní Leathlobhair et al. 2018
PRD10	PRD10	dryad.s1k47j4	A2b	Ní Leathlobhair et al. 2018
PRD9	PRD9	dryad.s1k47j4	A2b	Ní Leathlobhair et al. 2018
PRW89	PRW89	dryad.s1k47j4	A2b	Ní Leathlobhair et al. 2018
Russia_15000	KF661082.1	NCBI	Archaic Canid	Thalman et al. 2013
Russia_18000	KF661081.1	NCBI	Archaic Canid	Thalman et al. 2013
Russia_22000	KF661085.1	NCBI	Archaic Canid	Thalman et al. 2013
Russia_33500		NCBI	Archaic Canid	Thalman et al. 2013
Russia1	KF661039.1	NCBI	Wolf	Thalman et al. 2013
Russia2	KF661044.1	NCBI	Wolf	Thalman et al. 2013
Russia3	KF661046.1	NCBI	Archaic Canid	Thalman et al. 2013
Saudi_Arabia1	DQ480507.1	NCBI	Wolf	Bjornerfeldt et al. 2006
Saudi_Arabia2	DQ480506.1	NCBI	Wolf	Bjornerfeldt et al. 2006
Spain	DQ480505.1	NCBI	Wolf	Bjornerfeldt et al. 2006
Sweden1	Sweden1	NCBI	Wolf	Arnason et al. 2007
Sweden2	KF661040.1	NCBI	Wolf	Thalman et al. 2013
Sweden3	KF661052.1	NCBI	Wolf	Thalman et al. 2013
Switzerland1_14500	KF661087.1	NCBI	Archaic Canid	Thalman et al. 2013
Switzerland2_14500	KF661091.1	NCBI	Archaic Canid	Thalman et al. 2013
Switzerland3_14500	KF661095.1	NCBI	Archaic Canid	Thalman et al. 2013
Taimyr1_Russia_35000BP	PRJEB7788	NCBI	Archaic Canid	Skoglund et al. 2015
Ukraine	KF661047.1	NCBI	Wolf	Thalman et al. 2013
USA_1000	KF661086.1	NCBI	A2b	Thalman et al. 2013
USA_8500	KF661083.1	NCBI	A2b	Thalman et al. 2013
USA1	KF661064.1	NCBI	Wolf	Thalman et al. 2013
USA2	KF661068.1	NCBI	Wolf	Thalman et al. 2013
USA3	KF661069.1	NCBI	Wolf	Thalman et al. 2013
USA4	KF661070.1	NCBI	Wolf	Thalman et al. 2013
