# Supplementary material for: Specialized sledge dogs accompanied Inuit dispersal across the North American Arctic
Source: Proc Biol Sci. 2019 Nov 27;286(1916):20191929. doi: 10.1098/rspb.2019.1929 (PMC6939252; doi:10.1098/rspb.2019.1929)
Supplement: Datasets S3 [file rspb20191929supp6.xlsx]

## Sheet: GMM database
ID	continent	Country	region.wide	region.narrow	region.detailed	region.specific.1	region.specific.2	Group	crania	mandible	lowerM1
AMHN_1196	Americas	USA	North America	Alaska	Fairbanks	NA	NA	Greenland Dog (Historic)			x
AMHN_30436	Americas	USA	North America	Alaska	Fairbanks	NA	NA	Greenland Dog (Historic)		x	x
AMHN_39381	Americas	USA	North America	Alaska	Valdez	Mineral Creek	NA	Greenland Dog (Historic)		x	x
AMHN_70932	Americas	USA	North America	Alaska	Fairbanks	Fairbanks Creek	NA	Greenland Dog (Historic)		x	x
HMCZ_29800	Americas	Greenland	North America	Greenland	Greenland	Western Greenland	Inglefield Gulf	Greenland Dog (Historic)		x	x
HMCZ_29801	Americas	Greenland	North America	Greenland	Greenland	Western Greenland	Inglefield Gulf	Greenland Dog (Historic)		x	x
HMCZ_50515	Americas	Canada	North America	Nunavut	Ellesmere Land	NA	NA	Greenland Dog (Historic)	x
NMBE_1051369	Eurasia	Switzerland	Europe	Central Europe	Switzerland	NA	NA	Greenland Dog (Modern)		x	x
NMBE_1051371	Eurasia	Switzerland	Europe	Central Europe	Switzerland	NA	NA	Greenland Dog (Modern)		x	x
NMBE_1051372	Eurasia	Switzerland	Europe	Central Europe	Switzerland	NA	NA	Greenland Dog (Modern)		x	x
NMBE_1051373	Eurasia	Switzerland	Europe	Central Europe	Switzerland	NA	NA	Greenland Dog (Modern)		x	x
NMBE_1051377	Eurasia	Switzerland	Europe	Central Europe	Switzerland	NA	NA	Greenland Dog (Modern)		x	x
NMBE_1051386	Eurasia	Switzerland	Europe	Central Europe	Switzerland	NA	NA	Greenland Dog (Modern)		x	x
NMBE_1051393	Eurasia	Switzerland	Europe	Central Europe	Switzerland	NA	NA	Greenland Dog (Modern)		x	x
NMBE_1055699	Eurasia	Switzerland	Europe	Central Europe	Switzerland	NA	NA	Greenland Dog (Modern)		x	x
NMBE_1055702	Eurasia	Switzerland	Europe	Central Europe	Switzerland	NA	NA	Greenland Dog (Modern)		x	x
NMBE_1055705	Eurasia	Switzerland	Europe	Central Europe	Switzerland	NA	NA	Greenland Dog (Modern)		x	x
NMBE_1058274	Eurasia	Switzerland	Europe	Central Europe	Switzerland	NA	NA	Greenland Dog (Modern)		x	x
NMBE_1058384	Eurasia	Switzerland	Europe	Central Europe	Switzerland	NA	NA	Greenland Dog (Modern)		x	x
NMBE_1059182	Eurasia	Switzerland	Europe	Central Europe	Switzerland	NA	NA	Greenland Dog (Modern)		x	x
NMBE_1059211	Eurasia	Switzerland	Europe	Central Europe	Switzerland	NA	NA	Greenland Dog (Modern)		x	x
UCDZL-1080	Americas	Greenland	North America	Greenland	Paris Fjord	Qaqaitsut	NA	Greenland Dog (Modern)	x
UCDZL-1082	Americas	Greenland	North America	Greenland	Marshall Bay	Innuarfissuaq	NA	Greenland Dog (Modern)	x
ZMK_MK_1050	Eurasia	Denmark	Europe	Denmark	Hvidovre	NA	NA	Greenland Dog (Historic)	x
ZMK_MK1	Americas	Greenland	North America	Greenland	Sukkertoppen	NA	NA	Greenland Dog (Historic)	x
ZMK_P58	Americas	Greenland	North America	Qaanaaq, Thule District	Siorapaluk	NA	NA	Greenland Dog (Historic)	x
ZMK_P60	Americas	Greenland	North America	Qaanaaq, Thule District	Siorapaluk	NA	NA	Greenland Dog (Historic)	x
ZMK_P61	Americas	Greenland	North America	Qaanaaq, Thule District	Siorapaluk	NA	NA	Greenland Dog (Historic)	x
BNHM_79_5444	Americas	Greenland	North America	Greenland	Baffin Island	NA	NA	Inuit Dog	x
HMCZ_44669	Americas	Canada	North America	Labrador	Hopedale	NA	NA	Inuit Dog	x	x	x
HMCZ_7406	Americas	Canada	North America	Labrador	Hebron	NA	NA	Inuit Dog	x	x
HMCZ_7407	Americas	Canada	North America	Labrador	Rama	NA	NA	Inuit Dog		x	x
HMCZ_7408	Americas	Canada	North America	Labrador	Hopedale	NA	NA	Inuit Dog	x
NMNH_241526	Americas	USA	North America	Alaska	Point Barrow	NA	NA	Inuit Dog	x
NMNH_254868	Bering Sea	USA	Bering Sea	Bering Straits	St. Lawrence Island	Gambell	NA	Inuit Dog		x
NMNH_258758_1	Bering Sea	USA	Bering Sea	Bering Straits	St. Lawrence Island	Gambell	NA	Inuit Dog		x
NMNH_258761_1	Bering Sea	USA	Bering Sea	Bering Straits	St. Lawrence Island	Gambell	NA	Inuit Dog		x
NMNH_258771-1	Americas	USA	North America	Bering Straits	Punuk Island	NA	NA	Inuit Dog		x	x
NMNH_258771-10	Americas	USA	North America	Bering Straits	Punuk Island	NA	NA	Inuit Dog		x	x
NMNH_258771-11	Americas	USA	North America	Bering Straits	Punuk Island	NA	NA	Inuit Dog			x
NMNH_258771-12	Americas	USA	North America	Bering Straits	Punuk Island	NA	NA	Inuit Dog		x
NMNH_258771-13	Americas	USA	North America	Bering Straits	Punuk Island	NA	NA	Inuit Dog		x
NMNH_258771-3	Americas	USA	North America	Bering Straits	Punuk Island	NA	NA	Inuit Dog			x
NMNH_258771-4	Americas	USA	North America	Bering Straits	Punuk Island	NA	NA	Inuit Dog		x
NMNH_258771-5	Americas	USA	North America	Bering Straits	Punuk Island	NA	NA	Inuit Dog		x	x
NMNH_258771-6	Americas	USA	North America	Bering Straits	Punuk Island	NA	NA	Inuit Dog		x
NMNH_258771-7	Americas	USA	North America	Bering Straits	Punuk Island	NA	NA	Inuit Dog		x	x
NMNH_258771-9	Americas	USA	North America	Bering Straits	Punuk Island	NA	NA	Inuit Dog		x
NMNH_258792	Americas	USA	North America	Bering Straits	Punuk Island	NA	NA	Inuit Dog	x
NMNH_258793	Americas	USA	North America	Bering Straits	Punuk Island	NA	NA	Inuit Dog	x
NMNH_258795_1	Americas	USA	North America	Bering Straits	Punuk Island	NA	NA	Inuit Dog		x	x
NMNH_258795_10	Americas	USA	North America	Bering Straits	Punuk Island	NA	NA	Inuit Dog		x	x
NMNH_258795_2	Americas	USA	North America	Bering Straits	Punuk Island	NA	NA	Inuit Dog		x	x
NMNH_258795_3	Americas	USA	North America	Bering Straits	Punuk Island	NA	NA	Inuit Dog		x	x
NMNH_258795_4	Americas	USA	North America	Bering Straits	Punuk Island	NA	NA	Inuit Dog		x
NMNH_258795_5	Americas	USA	North America	Bering Straits	Punuk Island	NA	NA	Inuit Dog		x	x
NMNH_258795_6	Americas	USA	North America	Bering Straits	Punuk Island	NA	NA	Inuit Dog		x	x
NMNH_258795_7	Americas	USA	North America	Bering Straits	Punuk Island	NA	NA	Inuit Dog			x
NMNH_258795_8	Americas	USA	North America	Bering Straits	Punuk Island	NA	NA	Inuit Dog		x	x
NMNH_258795_9	Americas	USA	North America	Bering Straits	Punuk Island	NA	NA	Inuit Dog		x
NMNH_291091	Americas	Canada	North America	Nunavut	Cornwallis Island	Resolute Bay	NA	Inuit Dog		x
NMNH_300707	Americas	Canada	North America	Northwest Territories	Southampton Island	Native Point	NA	Inuit Dog		x	x
NMNH_300772	Americas	Canada	North America	Northwest Territories	Southampton Island	Native Point	NA	Inuit Dog			x
NMNH_300773	Americas	Canada	North America	Northwest Territories	Southampton Island	Native Point	NA	Inuit Dog			x
NMNH_300774	Americas	Canada	North America	Northwest Territories	Southampton Island	Native Point	NA	Inuit Dog		x
NMNH_300775	Americas	Canada	North America	Northwest Territories	Southampton Island	Native Point	NA	Inuit Dog			x
NMNH_300776	Americas	Canada	North America	Northwest Territories	Southampton Island	Native Point	NA	Inuit Dog		x	x
NMNH_300777	Americas	Canada	North America	Northwest Territories	Southampton Island	Native Point	NA	Inuit Dog		x
NMNH_A08222	Americas	USA	North America	Alaska	Nulato	NA	NA	Inuit Dog		x	x
NUN_12003_47	Americas	USA	North America	Alaska	Quinhagak	Nunalleq Site	NA	Inuit Dog			x
NUN_12005_29	Americas	USA	North America	Alaska	Quinhagak	Nunalleq Site	NA	Inuit Dog			x
NUN_12006_16	Americas	USA	North America	Alaska	Quinhagak	Nunalleq Site	NA	Inuit Dog			x
NUN_12006_2_IS	Americas	USA	North America	Alaska	Quinhagak	Nunalleq Site	NA	Inuit Dog			x
NUN_12010_25_C2	Americas	USA	North America	Alaska	Quinhagak	Nunalleq Site	NA	Inuit Dog		x
NUN_12012_3_IS	Americas	USA	North America	Alaska	Quinhagak	Nunalleq Site	NA	Inuit Dog		x	x
NUN_12012_30	Americas	USA	North America	Alaska	Quinhagak	Nunalleq Site	NA	Inuit Dog		x	x
NUN_12014_27	Americas	USA	North America	Alaska	Quinhagak	Nunalleq Site	NA	Inuit Dog		x
NUN_12014_28	Americas	USA	North America	Alaska	Quinhagak	Nunalleq Site	NA	Inuit Dog			x
NUN_12014_6_IS	Americas	USA	North America	Alaska	Quinhagak	Nunalleq Site	NA	Inuit Dog		x	x
NUN_12019_82_C1	Americas	USA	North America	Alaska	Quinhagak	Nunalleq Site	NA	Inuit Dog			x
NUN_12019_82_C2	Americas	USA	North America	Alaska	Quinhagak	Nunalleq Site	NA	Inuit Dog		x	x
NUN_13007_72	Americas	USA	North America	Alaska	Quinhagak	Nunalleq Site	NA	Inuit Dog		x	x
NUN_13015_56	Americas	USA	North America	Alaska	Quinhagak	Nunalleq Site	NA	Inuit Dog			x
NUN_13015_57_IS	Americas	USA	North America	Alaska	Quinhagak	Nunalleq Site	NA	Inuit Dog			x
NUN_13030_224	Americas	USA	North America	Alaska	Quinhagak	Nunalleq Site	NA	Inuit Dog		x
NUN_13030_224_C2	Americas	USA	North America	Alaska	Quinhagak	Nunalleq Site	NA	Inuit Dog			x
NUN_13030_227	Americas	USA	North America	Alaska	Quinhagak	Nunalleq Site	NA	Inuit Dog		x
NUN_13041_224	Americas	USA	North America	Alaska	Quinhagak	Nunalleq Site	NA	Inuit Dog		x	x
NUN_13041_224_C2	Americas	USA	North America	Alaska	Quinhagak	Nunalleq Site	NA	Inuit Dog	x
NUN_13085_228_C2_B	Americas	USA	North America	Alaska	Quinhagak	Nunalleq Site	NA	Inuit Dog			x
NUN_13092_20_C1	Americas	USA	North America	Alaska	Quinhagak	Nunalleq Site	NA	Inuit Dog			x
NUN_13092_20_C2A	Americas	USA	North America	Alaska	Quinhagak	Nunalleq Site	NA	Inuit Dog		x	x
NUN_13092_20_C2B	Americas	USA	North America	Alaska	Quinhagak	Nunalleq Site	NA	Inuit Dog			x
NUN_13102_26_IS	Americas	USA	North America	Alaska	Quinhagak	Nunalleq Site	NA	Inuit Dog			x
NUN_13119_20_C1	Americas	USA	North America	Alaska	Quinhagak	Nunalleq Site	NA	Inuit Dog	x
NUN_13131_223	Americas	USA	North America	Alaska	Quinhagak	Nunalleq Site	NA	Inuit Dog			x
NUN_13137_223	Americas	USA	North America	Alaska	Quinhagak	Nunalleq Site	NA	Inuit Dog		x	x
NUN_13137_224	Americas	USA	North America	Alaska	Quinhagak	Nunalleq Site	NA	Inuit Dog		x	x
NUN_13140_59	Americas	USA	North America	Alaska	Quinhagak	Nunalleq Site	NA	Inuit Dog			x
NUN_13146_229	Americas	USA	North America	Alaska	Quinhagak	Nunalleq Site	NA	Inuit Dog		x	x
NUN_14006_31_C1	Americas	USA	North America	Alaska	Quinhagak	Nunalleq Site	NA	Inuit Dog	x
NUN_14021_53	Americas	USA	North America	Alaska	Quinhagak	Nunalleq Site	NA	Inuit Dog		x	x
NUN_14048_89	Americas	USA	North America	Alaska	Quinhagak	Nunalleq Site	NA	Inuit Dog			x
NUN_14078_68_C1	Americas	USA	North America	Alaska	Quinhagak	Nunalleq Site	NA	Inuit Dog			x
NUN_14080_55	Americas	USA	North America	Alaska	Quinhagak	Nunalleq Site	NA	Inuit Dog			x
NUN_14087_47	Americas	USA	North America	Alaska	Quinhagak	Nunalleq Site	NA	Inuit Dog			x
NUN_14097_20	Americas	USA	North America	Alaska	Quinhagak	Nunalleq Site	NA	Inuit Dog			x
NUN_3HF_11	Americas	USA	North America	Alaska	Quinhagak	Nunalleq Site	NA	Inuit Dog		x
NUN_3HF_8_IS	Americas	USA	North America	Alaska	Quinhagak	Nunalleq Site	NA	Inuit Dog		x	x
NUN_3HF_9	Americas	USA	North America	Alaska	Quinhagak	Nunalleq Site	NA	Inuit Dog			x
NUN_4_5	Americas	USA	North America	Alaska	Quinhagak	Nunalleq Site	NA	Inuit Dog			x
NUN_HF_33	Americas	USA	North America	Alaska	Quinhagak	Nunalleq Site	NA	Inuit Dog			x
ZKM_TRF_01_45	Americas	Greenland	North America	West Greenland	Inugsuk, Upernavik	NA	NA	Inuit Dog	x
ZMK_P27	Americas	USA	North America	Alaska	Deering, Qalgi	NA	NA	Inuit Dog	x
ZMK_P28	Americas	USA	North America	Alaska	Deering, Qalgi	NA	NA	Inuit Dog	x
ZMK_P36	Americas	Canada	North America	Southampton Island	Kuk	NA	NA	Inuit Dog	x
ZMK_P70	Americas	Greenland	North America	South Greenland	Nugarsuk	NA	NA	Inuit Dog	x
ZMK_TRF_01_08	Americas	Greenland	North America	East Greenland	Misigtoq, Kangartik	NA	NA	Inuit Dog	x
ZMK_TRF_01_09	Americas	Greenland	North America	North East Greenland	D√∏demandsbugten	Clavering Island	NA	Inuit Dog	x
ZMK-NYB-60-1985	Americas	Greenland	North America	Greenland	Nyboe Land	NA	NA	Inuit Dog		x
HMCZ_7409	Americas	Canada	North America	Labrador	Hopedale	NA	NA	Modern Wolf	x	x	x
HMCZ_7410	Americas	Canada	North America	Labrador	Hopedale	NA	NA	Modern Wolf		x
HMCZ_7411	Americas	Canada	North America	Labrador	Adlavik	NA	NA	Modern Wolf		x
HMCZ_7422	Americas	Canada	North America	Labrador	Hopedale	NA	NA	Modern Wolf	x	x	x
HMCZ_7482	Americas	Canada	North America	Labrador	Kippokak Bay	NA	NA	Modern Wolf	x	x	x
HMCZ_B_9070	Americas	Canada	North America	Nunavut	Hudson Bay	Bought of Frazar	NA	Modern Wolf		x
NMNH_008710-A07154	Americas	USA	North America	Alaska	Fort Yukon	NA	NA	Modern Wolf		x	x
NMNH_127550	Americas	USA	North America	Alaska	Prince of Wales Island	Kassaan Bay	NA	Modern Wolf		x	x
NMNH_130897	Americas	USA	North America	Alaska	Prince of Wales Island	Kassaan Bay	NA	Modern Wolf		x
NMNH_134131	Americas	Canada	North America	Northwest Territories	Mackenzie district	Fort Simpson	NA	Modern Wolf		x	x
NMNH_134496	Americas	Canada	North America	Yukon	Macmillan River	North Fork	NA	Modern Wolf		x	x
NMNH_134497	Americas	Canada	North America	Yukon	Macmillan River	North Fork	NA	Modern Wolf		x	x
NMNH_134781	Americas	Canada	North America	Northwest Territories	Fort Smith	NA	NA	Modern Wolf		x	x
NMNH_146361	Americas	Canada	North America	Yukon	Pelly Lakes	NA	NA	Modern Wolf		x	x
NMNH_147470	Americas	USA	North America	Alaska	Kachemak Bay	NA	NA	Modern Wolf		x	x
NMNH_147472	Americas	USA	North America	Alaska	Kachemak Bay	NA	NA	Modern Wolf		x	x
NMNH_147705	Americas	USA	North America	Alaska	Baranof Island	Conclusion Port	NA	Modern Wolf		x	x
NMNH_168440	Americas	USA	North America	Alaska	Kachemak Bay	NA	NA	Modern Wolf		x
NMNH_175669	Americas	Canada	North America	Yukon	Crow Base	NA	NA	Modern Wolf		x	x
NMNH_175670	Americas	Canada	North America	Yukon	Crow Base	NA	NA	Modern Wolf		x	x
NMNH_175671	Americas	Canada	North America	Yukon	Crow Base	40 mi SE	NA	Modern Wolf		x
NMNH_177370	Americas	Canada	North America	Alberta	Smith Landing	50 mi NW	NA	Modern Wolf		x	x
NMNH_180282	Americas	Canada	North America	Northwest Territories	Keewatin District	Red River SW	NA	Modern Wolf		x	x
NMNH_180283	Americas	Canada	North America	Northwest Territories	Keewatin District	Red River SW	NA	Modern Wolf		x	x
NMNH_181244	Americas	USA	North America	Alaska	Chicken	Mosquito Fork	NA	Modern Wolf		x
NMNH_203895	Americas	NA	North America	Alaska	Chicken	Mosquito Fork	40 mi R	Modern Wolf		x	x
NMNH_212609	Americas	Canada	North America	Yukon	Hoole River	NA	NA	Modern Wolf		x	x
NMNH_212610	Americas	Canada	North America	Yukon	Pelly Lakes	Hoole Canyon	NA	Modern Wolf		x	x
NMNH_214477	Americas	Canada	North America	Yukon	Pelly Lakes	NA	NA	Modern Wolf		x	x
NMNH_214480	Americas	Canada	North America	Yukon	Pelly Lakes	NA	NA	Modern Wolf		x	x
NMNH_214481	Americas	Canada	North America	Yukon	Pelly Lakes	NA	NA	Modern Wolf		x	x
NMNH_214482	Americas	Canada	North America	Yukon	Pelly Lakes	NA	NA	Modern Wolf		x
NMNH_242704	Americas	USA	North America	Alaska	Farewell Mountain	S Fork of Kuskokwin River	NA	Modern Wolf		x	x
NMNH_243324	Americas	USA	North America	Alaska	Kupreanof Island	NA	NA	Modern Wolf		x	x
NMNH_243325	Americas	USA	North America	Alaska	Kupreanof Island	Head of Duncan Canal	NA	Modern Wolf		x
NMNH_243326	Americas	USA	North America	Alaska	Wrangell	NA	NA	Modern Wolf		x	x
NMNH_243327	Americas	USA	North America	Alaska	Wrangell	NA	NA	Modern Wolf		x
NMNH_243329	Americas	USA	North America	Alaska	Wrangell	NA	NA	Modern Wolf		x	x
NMNH_243573	Americas	USA	North America	Alaska	Prince of Wales Island	West Coast	Ham Bay	Modern Wolf		x	x
NMNH_243574	Americas	USA	North America	Alaska	Prince of Wales Island	West Coast	Ham Bay	Modern Wolf		x	x
NMNH_243576	Americas	USA	North America	Alaska	Prince of Wales Island	West Coast	Ham Bay	Modern Wolf		x	x
NMNH_243577	Americas	USA	North America	Alaska	Prince of Wales Island	West Coast	Ham Bay	Modern Wolf		x	x
NMNH_244206	Americas	USA	North America	Alaska	Wrangell	NA	NA	Modern Wolf		x	x
NMNH_244207	Americas	USA	North America	Alaska	Wrangell	NA	NA	Modern Wolf		x	x
NMNH_257445	Americas	Canada	North America	British Columbia	Carbon River	35 mi W of Husdon Hope	NA	Modern Wolf		x
NMNH_257446	Americas	Canada	North America	British Columbia	Carbon River	35 Mi W Of Hudson Hope	NA	Modern Wolf		x	x
NMNH_274485	Americas	USA	North America	Alaska	Noatak River	NA	NA	Modern Wolf		x	x
NMNH_274486	Americas	USA	North America	Alaska	Noatak River	NA	NA	Modern Wolf		x	x
NMNH_282817	Americas	Canada	North America	Northwest Territories	Ellsmere Island	NA	NA	Modern Wolf		x	x
NMNH_282818	Americas	Canada	North America	Northwest Territories	Ellsmere Island	NA	NA	Modern Wolf		x	x
NMNH_282819	Americas	Canada	North America	Northwest Territories	Ellsmere Island	NA	NA	Modern Wolf		x	x
NMNH_283586	Americas	Canada	North America	Northwest Territories	Ellsmere Island	Slidre Fjord	NA	Modern Wolf		x	x
NMNH_291008	Americas	Canada	North America	Northwest Territories	Prince Patrick Island	Mould Bay	NA	Modern Wolf		x	x
NMNH_291009	Americas	Canada	North America	Northwest Territories	Prince Patrick Island	Mould Bay	NA	Modern Wolf		x	x
NMNH_291010	Americas	Canada	North America	Northwest Territories	Prince Patrick Island	Mould Bay	NA	Modern Wolf		x	x
NMNH_291012	Americas	Canada	North America	Northwest Territories	Ellsmere Island	Eureka Sound	NA	Modern Wolf		x	x
NMNH_302628	Americas	Canada	North America	Northwest Territories	Keewatin District	Simons Lake	Windy River	Modern Wolf		x	x
NMNH_302629	Americas	Canada	North America	Northwest Territories	Keewatin District	Red River SW	NA	Modern Wolf		x	x
NMNH_507338	Americas	Canada	North America	Northwest Territories	Ellsmere Island	Eureka Sound	Weather Station	Modern Wolf		x	x
NMNH_A06256	Americas	Canada	North America	Northwest Territories	Fort Rae	Great Slave Lake	NA	Modern Wolf		x	x
NMNH_A09000	Americas	Canada	North America	Northwest Territories	Mackenzie district	Fort Simpson	NA	Modern Wolf		x	x
NMNH_A09001	Americas	Canada	North America	Northwest Territories	Mackenzie district	Fort Simpson	NA	Modern Wolf		x	x
NMNH_A09003	Americas	Canada	North America	Northwest Territories	Mackenzie district	Fort Simpson	NA	Modern Wolf		x	x
NMNH_A16750	Americas	USA	North America	Alaska	Point Barrow	NA	NA	Modern Wolf		x	x
NMNH_A23137	Americas	Canada	North America	Quebec	Ungava	Fort Chimo	NA	Modern Wolf		x	x
NMNH_A23138	Americas	Canada	North America	Quebec	Ungava	Fort Chimo	NA	Modern Wolf		x	x
NMNH_A23140	Americas	Canada	North America	Quebec	Ungava	Fort Chimo	NA	Modern Wolf		x	x
SNRM_582376	Americas	Greenland	North America	Greenland	Kejser Franz Joseph Fjord	NA	NA	Modern Wolf		x	x
SNRM_595129	Americas	Greenland	North America	Greenland	Kap Berghaus	NA	NA	Modern Wolf		x	x
StP-6122	Americas	USA	North America	Alaska	Alaskan Peninsula	Nushegak	Dillingham	Modern Wolf		x
HMCZ_38343	Americas	USA	North America	Alaska	Aleutian islands	Kodiak Island	Uyak Site	Paleoinuit Dog	x
HMCZ_47059	Americas	NA	North America	NA	NA	NA	NA	Paleoinuit Dog			x
NMNH_241525	Americas	USA	North America	Alaska	Point Hope	NA	NA	Paleoinuit Dog	x	x	x
NMNH241526	Americas	USA	North America	Alaska	Point Barrow	NA	NA	Paleoinuit Dog			x
NMNH_254781	Americas	USA	North America	Alaska	Bonasila	NA	NA	Paleoinuit Dog			x
NMNH_254782-1	Americas	USA	North America	Alaska	Bonasila	NA	NA	Paleoinuit Dog		x
NMNH254868	Americas	USA	North America	Bering Straits	St. Lawrence Island	Gambell	NA	Paleoinuit Dog			x
NMNH_256720-1	Americas	USA	North America	Alaska	Aleutian islands	Kodiak Island	Uyak Site	Paleoinuit Dog		x
NMNH_257528	Americas	USA	North America	Alaska	Aleutian islands	Kodiak Island	Uyak Site	Paleoinuit Dog		x	x
NMNH_257533	Americas	USA	North America	Alaska	Aleutian islands	Kodiak Island	Uyak Site	Paleoinuit Dog		x	x
NMNH_257534	Americas	USA	North America	Alaska	Aleutian islands	Kodiak Island	Uyak Site	Paleoinuit Dog		x	x
NMNH_257535	Americas	USA	North America	Alaska	Aleutian islands	Kodiak Island	Uyak Site	Paleoinuit Dog		x	x
NMNH_257536	Americas	USA	North America	Alaska	Aleutian islands	Kodiak Island	Uyak Site	Paleoinuit Dog			x
NMNH_257537	Americas	USA	North America	Alaska	Aleutian islands	Kodiak Island	Uyak Site	Paleoinuit Dog		x	x
NMNH_257538	Americas	USA	North America	Alaska	Aleutian islands	Kodiak Island	Uyak Site	Paleoinuit Dog			x
NMNH_257539	Americas	USA	North America	Alaska	Aleutian islands	Kodiak Island	Uyak Site	Paleoinuit Dog			x
NMNH_257540	Americas	USA	North America	Alaska	Aleutian islands	Kodiak Island	Uyak Site	Paleoinuit Dog		x	x
NMNH_257541	Americas	USA	North America	Alaska	Aleutian islands	Kodiak Island	Uyak Site	Paleoinuit Dog			x
NMNH_257542	Americas	USA	North America	Alaska	Aleutian islands	Kodiak Island	Uyak Site	Paleoinuit Dog		x	x
NMNH_258751	Americas	USA	North America	Bering Straits	St. Lawrence Island	Gambell	NA	Paleoinuit Dog			x
NMNH_258758_3	Americas	USA	North America	Bering Straits	St. Lawrence Island	Gambell	NA	Paleoinuit Dog			x
NMNH_258761_2	Americas	USA	North America	Bering Straits	St. Lawrence Island	Gambell	NA	Paleoinuit Dog			x
NMNH_258782-2	Americas	USA	North America	Alaska	Aleutian islands	Kodiak Island	Uyak Site	Paleoinuit Dog		x
NMNH_258782-3	Americas	USA	North America	Alaska	Aleutian islands	Kodiak Island	Uyak Site	Paleoinuit Dog		x
NMNH_258782-5	Americas	USA	North America	Alaska	Aleutian islands	Kodiak Island	Uyak Site	Paleoinuit Dog		x
NMNH_258782-6	Americas	USA	North America	Alaska	Aleutian islands	Kodiak Island	Uyak Site	Paleoinuit Dog		x
NMNH_259180	Americas	USA	North America	Alaska	Aleutian islands	Kodiak Island	Uyak Site	Paleoinuit Dog		x	x
NMNH_259181	Americas	USA	North America	Alaska	Aleutian islands	Kodiak Island	Uyak Site	Paleoinuit Dog	x		x
NMNH_259182_1	Americas	USA	North America	Alaska	Aleutian islands	Kodiak Island	Uyak Site	Paleoinuit Dog		x	x
NMNH_259182_2	Americas	USA	North America	Alaska	Aleutian islands	Kodiak Island	Uyak Site	Paleoinuit Dog		x	x
NMNH_259182_3	Americas	USA	North America	Alaska	Aleutian islands	Kodiak Island	Uyak Site	Paleoinuit Dog		x	x
NMNH_259182_5	Americas	USA	North America	Alaska	Aleutian islands	Kodiak Island	Uyak Site	Paleoinuit Dog		x	x
NMNH_259182_6	Americas	USA	North America	Alaska	Aleutian islands	Kodiak Island	Uyak Site	Paleoinuit Dog		x	x
NMNH_260310	Americas	USA	North America	Alaska	Aleutian islands	Kodiak Island	Uyak Site	Paleoinuit Dog	x	x	x
NMNH_260311	Americas	USA	North America	Alaska	Aleutian islands	Kodiak Island	Uyak Site	Paleoinuit Dog	x	x	x
NMNH_260312	Americas	USA	North America	Alaska	Aleutian islands	Kodiak Island	Uyak Site	Paleoinuit Dog			x
NMNH_260313	Americas	USA	North America	Alaska	Aleutian islands	Kodiak Island	Uyak Site	Paleoinuit Dog		x	x
NMNH_260318	Americas	USA	North America	Alaska	Aleutian islands	Kodiak Island	Uyak Site	Paleoinuit Dog		x	x
NMNH_260320	Americas	USA	North America	Alaska	Aleutian islands	Kodiak Island	Uyak Site	Paleoinuit Dog	x	x	x
NMNH_260321	Americas	USA	North America	Alaska	Aleutian islands	Kodiak Island	Uyak Site	Paleoinuit Dog	x		x
NMNH_268965	Americas	USA	North America	Alaska	Aleutian islands	Kodiak Island	Uyak Site	Paleoinuit Dog	x
NMNH_268968	Americas	USA	North America	Alaska	Aleutian islands	Kodiak Island	Uyak Site	Paleoinuit Dog	x
NMNH_275071	Americas	Greenland	North America	Greenland	Thule	NA	NA	Paleoinuit Dog			x
NMNH_Uyak_C27	Americas	USA	North America	Alaska	Aleutian islands	Kodiak Island	Uyak Site	Paleoinuit Dog	x
NMNH_Uyak-M008	Americas	USA	North America	Alaska	Aleutian islands	Kodiak Island	Uyak Site	Paleoinuit Dog		x
NMNH_Uyak-M012	Americas	USA	North America	Alaska	Aleutian islands	Kodiak Island	Uyak Site	Paleoinuit Dog			x
NMNH_Uyak-M014	Americas	USA	North America	Alaska	Aleutian islands	Kodiak Island	Uyak Site	Paleoinuit Dog			x
NMNH_Uyak-M015	Americas	USA	North America	Alaska	Aleutian islands	Kodiak Island	Uyak Site	Paleoinuit Dog		x
NMNH_Uyak-M021	Americas	USA	North America	Alaska	Aleutian islands	Kodiak Island	Uyak Site	Paleoinuit Dog		x
NMNH_Uyak-M023	Americas	USA	North America	Alaska	Aleutian islands	Kodiak Island	Uyak Site	Paleoinuit Dog		x
NMNH_Uyak-M030	Americas	USA	North America	Alaska	Aleutian islands	Kodiak Island	Uyak Site	Paleoinuit Dog		x
NMNH_Uyak-M051	Americas	USA	North America	Alaska	Aleutian islands	Kodiak Island	Uyak Site	Paleoinuit Dog		x	x
NMNH_Uyak-M054	Americas	USA	North America	Alaska	Aleutian islands	Kodiak Island	Uyak Site	Paleoinuit Dog		x
NMNH_Uyak-M055	Americas	USA	North America	Alaska	Aleutian islands	Kodiak Island	Uyak Site	Paleoinuit Dog		x	x
NMNH_Uyak-M056	Americas	USA	North America	Alaska	Aleutian islands	Kodiak Island	Uyak Site	Paleoinuit Dog		x
NMNH_Uyak-M057	Americas	USA	North America	Alaska	Aleutian islands	Kodiak Island	Uyak Site	Paleoinuit Dog			x
NMNH_Uyak-M062	Americas	USA	North America	Alaska	Aleutian islands	Kodiak Island	Uyak Site	Paleoinuit Dog		x	x
NMNH_Uyak-M071	Americas	USA	North America	Alaska	Aleutian islands	Kodiak Island	Uyak Site	Paleoinuit Dog		x	x
NMNH_Uyak-M073	Americas	USA	North America	Alaska	Aleutian islands	Kodiak Island	Uyak Site	Paleoinuit Dog		x
NMNH_Uyak-M075	Americas	USA	North America	Alaska	Aleutian islands	Kodiak Island	Uyak Site	Paleoinuit Dog			x
NMNH_Uyak-M085	Americas	USA	North America	Alaska	Aleutian islands	Kodiak Island	Uyak Site	Paleoinuit Dog		x	x
NMNH_Uyak-M086	Americas	USA	North America	Alaska	Aleutian islands	Kodiak Island	Uyak Site	Paleoinuit Dog		x
NMNH_Uyak-M087	Americas	USA	North America	Alaska	Aleutian islands	Kodiak Island	Uyak Site	Paleoinuit Dog		x	x
NMNH_Uyak-M088	Americas	USA	North America	Alaska	Aleutian islands	Kodiak Island	Uyak Site	Paleoinuit Dog		x
NMNH_Uyak-M090	Americas	USA	North America	Alaska	Aleutian islands	Kodiak Island	Uyak Site	Paleoinuit Dog		x	x
NMNH_Uyak-M091	Americas	USA	North America	Alaska	Aleutian islands	Kodiak Island	Uyak Site	Paleoinuit Dog		x	x
NMNH_Uyak-M092	Americas	USA	North America	Alaska	Aleutian islands	Kodiak Island	Uyak Site	Paleoinuit Dog		x	x
NMNH_Uyak-M095	Americas	USA	North America	Alaska	Aleutian islands	Kodiak Island	Uyak Site	Paleoinuit Dog		x	x
NMNH_Uyak-M102	Americas	USA	North America	Alaska	Aleutian islands	Kodiak Island	Uyak Site	Paleoinuit Dog		x
NMNH_Uyak-M108	Americas	USA	North America	Alaska	Aleutian islands	Kodiak Island	Uyak Site	Paleoinuit Dog		x
NMNH_Uyak-M109	Americas	USA	North America	Alaska	Aleutian islands	Kodiak Island	Uyak Site	Paleoinuit Dog		x
NMNH_Uyak-M111	Americas	USA	North America	Alaska	Aleutian islands	Kodiak Island	Uyak Site	Paleoinuit Dog		x	x
NMNH_Uyak-M117	Americas	USA	North America	Alaska	Aleutian islands	Kodiak Island	Uyak Site	Paleoinuit Dog		x	x
NMNH_Uyak-M118	Americas	USA	North America	Alaska	Aleutian islands	Kodiak Island	Uyak Site	Paleoinuit Dog		x	x
NMNH_Uyak-M121	Americas	USA	North America	Alaska	Aleutian islands	Kodiak Island	Uyak Site	Paleoinuit Dog			x
NMNH_Uyak-M123	Americas	USA	North America	Alaska	Aleutian islands	Kodiak Island	Uyak Site	Paleoinuit Dog		x	x
NMNH_Uyak-M124	Americas	USA	North America	Alaska	Aleutian islands	Kodiak Island	Uyak Site	Paleoinuit Dog			x
NMNH_Uyak-M127	Americas	USA	North America	Alaska	Aleutian islands	Kodiak Island	Uyak Site	Paleoinuit Dog		x
NMNH_Uyak-M130	Americas	USA	North America	Alaska	Aleutian islands	Kodiak Island	Uyak Site	Paleoinuit Dog		x
NMNH_Uyak-M131	Americas	USA	North America	Alaska	Aleutian islands	Kodiak Island	Uyak Site	Paleoinuit Dog		x	x
NMNH_Uyak-M135	Americas	USA	North America	Alaska	Aleutian islands	Kodiak Island	Uyak Site	Paleoinuit Dog			x
NMNH_Uyak-M139	Americas	USA	North America	Alaska	Aleutian islands	Kodiak Island	Uyak Site	Paleoinuit Dog		x	x
NMNH_Uyak-M140	Americas	USA	North America	Alaska	Aleutian islands	Kodiak Island	Uyak Site	Paleoinuit Dog		x	x
NMNH_Uyak-M143	Americas	USA	North America	Alaska	Aleutian islands	Kodiak Island	Uyak Site	Paleoinuit Dog		x
NMNH_Uyak-M145	Americas	USA	North America	Alaska	Aleutian islands	Kodiak Island	Uyak Site	Paleoinuit Dog		x	x
NMNH_Uyak-M147	Americas	USA	North America	Alaska	Aleutian islands	Kodiak Island	Uyak Site	Paleoinuit Dog		x	x
NMNH_Uyak-M156	Americas	USA	North America	Alaska	Aleutian islands	Kodiak Island	Uyak Site	Paleoinuit Dog		x	x
NMNH_Uyak-M159	Americas	USA	North America	Alaska	Aleutian islands	Kodiak Island	Uyak Site	Paleoinuit Dog		x
NMNH_Uyak-M161	Americas	USA	North America	Alaska	Aleutian islands	Kodiak Island	Uyak Site	Paleoinuit Dog			x
NMNH_Uyak-M162	Americas	USA	North America	Alaska	Aleutian islands	Kodiak Island	Uyak Site	Paleoinuit Dog		x	x
NMNH_Uyak-M166	Americas	USA	North America	Alaska	Aleutian islands	Kodiak Island	Uyak Site	Paleoinuit Dog		x
NMNH_Uyak-M166	Americas	USA	North America	Alaska	Aleutian islands	Kodiak Island	Uyak Site	Paleoinuit Dog			x
NMNH_Uyak-M168	Americas	USA	North America	Alaska	Aleutian islands	Kodiak Island	Uyak Site	Paleoinuit Dog		x	x
NMNH_Uyak-M169	Americas	USA	North America	Alaska	Aleutian islands	Kodiak Island	Uyak Site	Paleoinuit Dog		x	x
NMNH_Uyak-M177	Americas	USA	North America	Alaska	Aleutian islands	Kodiak Island	Uyak Site	Paleoinuit Dog		x
NMNH_Uyak-M178	Americas	USA	North America	Alaska	Aleutian islands	Kodiak Island	Uyak Site	Paleoinuit Dog		x	x
NMNH_Uyak-M200	Americas	USA	North America	Alaska	Aleutian islands	Kodiak Island	Uyak Site	Paleoinuit Dog		x	x
NMNH_Uyak-M201	Americas	USA	North America	Alaska	Aleutian islands	Kodiak Island	Uyak Site	Paleoinuit Dog		x
NMNH_Uyak-M202	Americas	USA	North America	Alaska	Aleutian islands	Kodiak Island	Uyak Site	Paleoinuit Dog		x
NMNH_Uyak-M203	Americas	USA	North America	Alaska	Aleutian islands	Kodiak Island	Uyak Site	Paleoinuit Dog			x
NMNH_Uyak-M204	Americas	USA	North America	Alaska	Aleutian islands	Kodiak Island	Uyak Site	Paleoinuit Dog			x
NMNH_Uyak-M206	Americas	USA	North America	Alaska	Aleutian islands	Kodiak Island	Uyak Site	Paleoinuit Dog			x
NMNH_Uyak-M207	Americas	USA	North America	Alaska	Aleutian islands	Kodiak Island	Uyak Site	Paleoinuit Dog		x
NMNH_Uyak-M208	Americas	USA	North America	Alaska	Aleutian islands	Kodiak Island	Uyak Site	Paleoinuit Dog			x
NMNH_Uyak-M209	Americas	USA	North America	Alaska	Aleutian islands	Kodiak Island	Uyak Site	Paleoinuit Dog		x	x
NMNH_Uyak-M211	Americas	USA	North America	Alaska	Aleutian islands	Kodiak Island	Uyak Site	Paleoinuit Dog			x
NMNH_Uyak-M212	Americas	USA	North America	Alaska	Aleutian islands	Kodiak Island	Uyak Site	Paleoinuit Dog			x
NMNH_Uyak-M213	Americas	USA	North America	Alaska	Aleutian islands	Kodiak Island	Uyak Site	Paleoinuit Dog		x
NMNH_Uyak-M214	Americas	USA	North America	Alaska	Aleutian islands	Kodiak Island	Uyak Site	Paleoinuit Dog		x	x
NMNH_Uyak-M215	Americas	USA	North America	Alaska	Aleutian islands	Kodiak Island	Uyak Site	Paleoinuit Dog		x
NMNH_Uyak-M216	Americas	USA	North America	Alaska	Aleutian islands	Kodiak Island	Uyak Site	Paleoinuit Dog			x
NMNH_Uyak-M217	Americas	USA	North America	Alaska	Aleutian islands	Kodiak Island	Uyak Site	Paleoinuit Dog			x
NMNH_Uyak-M219	Americas	USA	North America	Alaska	Aleutian islands	Kodiak Island	Uyak Site	Paleoinuit Dog		x	x
NMNH_Uyak-M22	Americas	USA	North America	Alaska	Aleutian islands	Kodiak Island	Uyak Site	Paleoinuit Dog		x
NMNH_Uyak-M220	Americas	USA	North America	Alaska	Aleutian islands	Kodiak Island	Uyak Site	Paleoinuit Dog		x	x
NMNH_Uyak-M221	Americas	USA	North America	Alaska	Aleutian islands	Kodiak Island	Uyak Site	Paleoinuit Dog		x	x
NMNH_Uyak-M222	Americas	USA	North America	Alaska	Aleutian islands	Kodiak Island	Uyak Site	Paleoinuit Dog		x
NMNH_Uyak-M223	Americas	USA	North America	Alaska	Aleutian islands	Kodiak Island	Uyak Site	Paleoinuit Dog		x
NMNH_Uyak-M225	Americas	USA	North America	Alaska	Aleutian islands	Kodiak Island	Uyak Site	Paleoinuit Dog		x	x
NMNH_Uyak-M226	Americas	USA	North America	Alaska	Aleutian islands	Kodiak Island	Uyak Site	Paleoinuit Dog		x	x
NMNH_Uyak-M227	Americas	USA	North America	Alaska	Aleutian islands	Kodiak Island	Uyak Site	Paleoinuit Dog			x
NMNH_Uyak-M228	Americas	USA	North America	Alaska	Aleutian islands	Kodiak Island	Uyak Site	Paleoinuit Dog		x
NMNH_Uyak-M229	Americas	USA	North America	Alaska	Aleutian islands	Kodiak Island	Uyak Site	Paleoinuit Dog		x	x
ZMK_P42	Americas	Canada	North America	Igloolik, Foxe Basin	Kaleruserk	NA	NA	Paleoinuit Dog	x
AMHN_1907_155	Americas	USA	North America	Alaska	Fairbanks	NA	NA	Pleistocene Wolf			x
AMHN_30433	Americas	USA	North America	Alaska	Fairbanks	NA	NA	Pleistocene Wolf	x
AMHN_30439	Americas	USA	North America	Alaska	Fairbanks	Goldstream	Head of Goldstream	Pleistocene Wolf		x
AMHN_30440	Americas	USA	North America	Alaska	Fairbanks	Goldstream	NA	Pleistocene Wolf		x	x
AMHN_30441	Americas	USA	North America	Alaska	NA	NA	NA	Pleistocene Wolf			x
AMHN_30442	Americas	USA	North America	Alaska	Fairbanks	NA	NA	Pleistocene Wolf		x
AMHN_30474	Americas	USA	North America	Alaska	Fairbanks	Goldstream	NA	Pleistocene Wolf		x
AMHN_30475	Americas	USA	North America	Alaska	NA	NA	NA	Pleistocene Wolf			x
AMHN_30476	Americas	USA	North America	Alaska	NA	NA	NA	Pleistocene Wolf			x
AMHN_30477	Americas	USA	North America	Alaska	NA	NA	NA	Pleistocene Wolf			x
AMHN_30478	Americas	USA	North America	Alaska	Fairbanks	Goldstream	NA	Pleistocene Wolf			x
AMHN_30482	Americas	USA	North America	Alaska	Fairbanks	Goldstream	NA	Pleistocene Wolf		x	x
AMHN_441_21934	Americas	USA	North America	Alaska	NA	NA	NA	Pleistocene Wolf			x
AMHN_67168	Americas	USA	North America	Alaska	Fairbanks	Engineer Creek	NA	Pleistocene Wolf			x
AMHN_67169	Americas	USA	North America	Alaska	Fairbanks	Fairbanks Creek	NA	Pleistocene Wolf		x	x
AMHN_67179	Americas	USA	North America	Alaska	Cripple Creek	NA	NA	Pleistocene Wolf		x	x
AMHN_67182	Americas	USA	North America	Alaska	Fairbanks	NA	NA	Pleistocene Wolf			x
AMHN_67187	Americas	USA	North America	Alaska	NA	NA	NA	Pleistocene Wolf			x
AMHN_67190	Americas	USA	North America	Alaska	Cripple Creek	NA	NA	Pleistocene Wolf		x	x
AMHN_67191	Americas	USA	North America	Alaska	No. 2 Gold strip Area	NA	NA	Pleistocene Wolf		x	x
AMHN_67192	Americas	USA	North America	Alaska	Fairbanks	NA	NA	Pleistocene Wolf			x
AMHN_67194	Americas	USA	North America	Alaska	Fairbanks	NA	NA	Pleistocene Wolf			x
AMHN_67195	Americas	USA	North America	Alaska	Fairbanks	NA	NA	Pleistocene Wolf			x
AMHN_67196	Americas	USA	North America	Alaska	NA	NA	NA	Pleistocene Wolf			x
AMHN_67197	Americas	USA	North America	Alaska	Fairbanks	Cripple creek	NA	Pleistocene Wolf			x
AMHN_67198	Americas	USA	North America	Alaska	Fairbanks	Engineer Creek	NA	Pleistocene Wolf			x
AMHN_67199	Americas	USA	North America	Alaska	Fairbanks	Ester Creek	NA	Pleistocene Wolf		x
AMHN_67201	Americas	USA	North America	Alaska	Fairbanks	Engineer Creek	Dawson Cut	Pleistocene Wolf		x
AMHN_67202	Americas	USA	North America	Alaska	Fairbanks	Goldstream	Banks at Fox	Pleistocene Wolf		x
AMHN_67204	Americas	USA	North America	Alaska	NA	NA	NA	Pleistocene Wolf			x
AMHN_67205	Americas	USA	North America	Alaska	Fairbanks	Goldstream	No 2 15 above gravel	Pleistocene Wolf		x	x
AMHN_67207	Americas	USA	North America	Alaska	NA	NA	NA	Pleistocene Wolf			x
AMHN_67208	Americas	USA	North America	Alaska	Fairbanks	Goldstream	Lower Goldstream	Pleistocene Wolf		x
AMHN_67210	Americas	USA	North America	Alaska	Fairbanks	NA	NA	Pleistocene Wolf			x
AMHN_67211	Americas	USA	North America	Alaska	Fairbanks	NA	NA	Pleistocene Wolf			x
AMHN_67212	Americas	USA	North America	Alaska	No. 2 Gold strip Area	NA	NA	Pleistocene Wolf		x
AMHN_67213	Americas	USA	North America	Alaska	Fairbanks	NA	NA	Pleistocene Wolf			x
AMHN_67215	Americas	USA	North America	Alaska	Fairbanks	NA	NA	Pleistocene Wolf			x
AMHN_67216	Americas	USA	North America	Alaska	Fairbanks	NA	NA	Pleistocene Wolf			x
AMHN_67219	Americas	USA	North America	Alaska	Fairbanks	Goldstream	Lower Goldstream	Pleistocene Wolf		x	x
AMHN_67220	Americas	USA	North America	Alaska	NA	NA	NA	Pleistocene Wolf			x
AMHN_67222	Americas	USA	North America	Alaska	Fairbanks	NA	NA	Pleistocene Wolf			x
AMHN_67223	Americas	USA	North America	Alaska	Fairbanks	NA	NA	Pleistocene Wolf			x
AMHN_67224	Americas	USA	North America	Alaska	Fairbanks	Fairbanks Creek	NA	Pleistocene Wolf		x
AMHN_67227	Americas	USA	North America	Alaska	Cripple Creek	NA	NA	Pleistocene Wolf			x
AMHN_67228	Americas	USA	North America	Alaska	Cripple Creek	NA	NA	Pleistocene Wolf		x	x
AMHN_67229	Americas	USA	North America	Alaska	NA	NA	NA	Pleistocene Wolf			x
AMHN_67230	Americas	USA	North America	Alaska	Cripple Creek	NA	NA	Pleistocene Wolf			x
AMHN_67232	Americas	USA	North America	Alaska	Fairbanks	NA	NA	Pleistocene Wolf			x
AMHN_67233	Americas	USA	North America	Alaska	NA	NA	NA	Pleistocene Wolf			x
AMHN_67234	Americas	USA	North America	Alaska	NA	NA	NA	Pleistocene Wolf			x
AMHN_67235	Americas	USA	North America	Alaska	Cripple Creek	NA	NA	Pleistocene Wolf		x	x
AMHN_67239	Americas	USA	North America	Alaska	Tofty	NA	NA	Pleistocene Wolf			x
AMHN_67240	Americas	USA	North America	Alaska	NA	NA	NA	Pleistocene Wolf			x
AMHN_67242	Americas	USA	North America	Alaska	Fairbanks	Goldstream	Banks at Fox	Pleistocene Wolf		x
AMHN_67243	Americas	USA	North America	Alaska	NA	NA	NA	Pleistocene Wolf			x
AMHN_67244	Americas	USA	North America	Alaska	Tofty	NA	NA	Pleistocene Wolf			x
AMHN_67245	Americas	USA	North America	Alaska	NA	NA	NA	Pleistocene Wolf			x
AMHN_67248	Americas	USA	North America	Alaska	NA	NA	NA	Pleistocene Wolf			x
AMHN_67251	Americas	USA	North America	Alaska	Fairbanks	Ester Creek	NA	Pleistocene Wolf		x
AMHN_67255	Americas	USA	North America	Alaska	NA	NA	NA	Pleistocene Wolf			x
AMHN_67256	Americas	USA	North America	Alaska	Rosie Creek	NA	NA	Pleistocene Wolf			x
AMHN_70942	Americas	USA	North America	Alaska	Fairbanks	NA	NA	Pleistocene Wolf			x
AMHN_70943	Americas	USA	North America	Alaska	Fairbanks	Gold Hill	NA	Pleistocene Wolf			x
AMHN_70944	Americas	USA	North America	Alaska	Fairbanks	Gold Hill	NA	Pleistocene Wolf		x	x
AMHN_70945	Americas	USA	North America	Alaska	Fairbanks	NA	NA	Pleistocene Wolf			x
AMHN_70946	Americas	USA	North America	Alaska	Fairbanks	NA	NA	Pleistocene Wolf			x
AMHN_70947	Americas	USA	North America	Alaska	Fairbanks	NA	NA	Pleistocene Wolf			x
AMHN_70948	Americas	USA	North America	Alaska	Fairbanks	NA	NA	Pleistocene Wolf			x
AMHN_70949	Americas	USA	North America	Alaska	Fairbanks	NA	NA	Pleistocene Wolf			x
AMHN_70950	Americas	USA	North America	Alaska	Fairbanks	Gold Hill	NA	Pleistocene Wolf		x	x
AMHN_70952	Americas	USA	North America	Alaska	Fairbanks	NA	NA	Pleistocene Wolf			x
AMHN_70953	Americas	USA	North America	Alaska	Fairbanks	NA	NA	Pleistocene Wolf			x
AMHN_70954	Americas	USA	North America	Alaska	Fairbanks	NA	NA	Pleistocene Wolf			x
AMHN_70955	Americas	USA	North America	Alaska	Fairbanks	NA	NA	Pleistocene Wolf			x
AMHN_70956	Americas	USA	North America	Alaska	Fairbanks	NA	NA	Pleistocene Wolf			x
AMHN_70958	Americas	USA	North America	Alaska	Fairbanks	Gold Hill	NA	Pleistocene Wolf		x

## Sheet: Crania
ID	x.1	y.1	z.1	x.2	y.2	z.2	x.3	y.3	z.3	x.4	y.4	z.4	x.5	y.5	z.5	x.6	y.6	z.6	x.7	y.7	z.7	x.8	y.8	z.8	x.9	y.9	z.9	x.10	y.10	z.10	x.11	y.11	z.11	x.12	y.12	z.12	x.13	y.13	z.13	x.14	y.14	z.14	x.15	y.15	z.15	x.16	y.16	z.16	x.17
AMHN_30433	0.00419062	0.0751572	-0.941727	0.0474304	0.052771	-0.932048	-0.00251055	0.0431116	-0.905615	0.060012	0.0653846	-0.902025	0.0108471	0.0555755	-0.875816	0.0406295	0.0720731	-0.875265	0.076136	0.0730267	-0.871108	0.0248918	0.0624528	-0.843581	0.0669519	0.0672186	-0.828029	0.103787	0.022358	-0.776786	0.0938073	-0.0062215	-0.804951	0.0887881	-0.0176111	-0.821135	0.102576	-0.020823	-0.817127	0.0860352	-0.0242964	-0.808992	0.112707	0.0147071	-0.846798	0.0465623	0.000311023	-0.81053	0.0888638
BNHM_79_5444	-0.091017	0.0554351	0.688823	-0.0687056	0.0350983	0.667409	-0.0806238	0.0254909	0.708776	-0.0474883	0.0447681	0.679105	-0.059617	0.0344606	0.717676	-0.0408261	0.0458121	0.702455	-0.0212005	0.0496764	0.681553	-0.0351557	0.036517	0.727789	0.00249273	0.0427121	0.714651	0.0455257	0.00665826	0.718262	0.0283207	-0.0177971	0.706227	0.0185011	-0.0285154	0.700962	0.0293482	-0.028257	0.695741	0.0247427	-0.03145	0.711581	0.012481	0.00171938	0.671019	-0.00580224	-0.0147513	0.732953	-0.00729941
HMCZ_38343	-0.0629332	-0.0373876	-0.90079	-0.0384034	-0.0299674	-0.872211	-0.0394086	-0.0101419	-0.910921	-0.0161246	-0.0442866	-0.880915	-0.0186077	-0.022724	-0.917362	-0.00777718	-0.046897	-0.906474	0.00756048	-0.0557852	-0.88461	0.00603829	-0.0317271	-0.9269	0.0443012	-0.054986	-0.912088	0.0909698	-0.0298329	-0.898527	0.0797389	-0.00596376	-0.886207	0.0688492	0.00721048	-0.878856	0.0786539	0.00480824	-0.870065	0.0793415	0.0128489	-0.885841	0.0534579	-0.0239251	-0.855429	0.0527629	0.00949375	-0.91743	0.0318466
HMCZ_44669	0.0737864	-0.040615	-1.07865	0.0887163	-0.0202979	-1.04299	0.107728	-0.0160457	-1.09477	0.114886	-0.0425791	-1.03759	0.133006	-0.0405373	-1.08345	0.138139	-0.0562983	-1.05451	0.142182	-0.0568909	-1.02461	0.162893	-0.054116	-1.07712	0.193283	-0.0661993	-1.03379	0.244642	-0.043902	-1.01346	0.231764	-0.00665626	-1.01704	0.219338	0.0081391	-1.02123	0.22775	0.00846127	-1.00759	0.234231	0.0100708	-1.0258	0.186501	-0.0138583	-0.994493	0.216478	-0.0126149	-1.06443	0.172
HMCZ_50515	-0.0838292	0.000332542	-1.02514	-0.0445067	-0.00382098	-1.06543	-0.0399245	-0.0334661	-1.00987	-0.0130792	0.0150574	-1.05859	-0.00601719	-0.00975962	-1.00291	0.00503598	0.0217504	-1.02254	0.0199624	0.0379927	-1.0524	0.0285347	0.00528236	-0.996876	0.0673769	0.0369081	-1.01957	0.15109	0.00874855	-1.0424	0.125433	-0.0263441	-1.05797	0.111705	-0.0417267	-1.06562	0.124143	-0.0363493	-1.07519	0.12506	-0.0466518	-1.0571	0.0871315	-0.0055012	-1.09247	0.0940145	-0.0453407	-1.01568	0.0599176
HMCZ_7406	0.29111	-0.254883	-1.02665	0.298699	-0.223606	-1.05446	0.260834	-0.231826	-1.01973	0.280445	-0.23523	-1.07066	0.248249	-0.242732	-1.04209	0.254787	-0.246329	-1.06826	0.265042	-0.245713	-1.09378	0.229888	-0.25492	-1.06044	0.234662	-0.252392	-1.09072	0.185744	-0.212166	-1.13976	0.192523	-0.180768	-1.12401	0.199946	-0.168235	-1.11202	0.198831	-0.164361	-1.12653	0.184776	-0.1671	-1.11488	0.239353	-0.186327	-1.13006	0.183913	-0.197918	-1.07814	0.244321
HMCZ_7408	0.0467415	0.00313722	-0.894936	0.0627217	0.00533908	-0.928552	0.0745023	-0.0199459	-0.894433	0.0825862	0.0176964	-0.92209	0.0934841	-0.00598965	-0.892359	0.0954308	0.0171555	-0.901082	0.10531	0.0305646	-0.922352	0.117343	0.00525434	-0.889317	0.15134	0.0316126	-0.910747	0.187251	0.0195792	-0.934237	0.178389	-0.00593829	-0.950998	0.164108	-0.0183353	-0.954735	0.172004	-0.0133398	-0.966548	0.17729	-0.0244916	-0.951998	0.142739	0.014795	-0.96523	0.162328	-0.0243636	-0.915255	0.126233
HMCZ_7409	-0.0685004	-0.0512712	-0.916486	-0.0191571	-0.0361213	-0.898948	-0.0510453	-0.00659821	-0.942102	0.00689199	-0.0428302	-0.922857	-0.0254614	-0.014876	-0.966277	-6.60884e-05	-0.0364013	-0.956995	0.035565	-0.0460333	-0.94441	-4.16398e-05	-0.0138772	-0.990423	0.0356595	-0.036318	-0.985142	0.115099	0.00834644	-1.01629	0.100442	0.0358227	-0.986622	0.0909229	0.0466207	-0.971218	0.106835	0.0465949	-0.970115	0.0951054	0.0561216	-0.982528	0.0931293	0.00569164	-0.941016	0.0463003	0.045611	-0.997883	0.0617778
HMCZ_7422	0.0166645	0.00102205	-0.921281	0.0324671	0.00271425	-0.96457	0.0611801	-0.018658	-0.924246	0.0538385	0.0224228	-0.970561	0.0816293	0.00144638	-0.92923	0.0710938	0.0265597	-0.946561	0.0771573	0.0426153	-0.978044	0.106664	0.0223973	-0.936421	0.118841	0.0550186	-0.966292	0.173562	0.0545992	-0.99997	0.16996	0.0180146	-1.01417	0.158869	-0.00039173	-1.01571	0.165932	0.00598842	-1.03119	0.177053	-0.00176285	-1.0133	0.122808	0.0243803	-1.03004	0.161233	-0.00332015	-0.970706	0.106495
HMCZ_7482	-0.0412444	-0.045136	-1.04032	-0.0296249	-0.00172373	-1.04121	-0.079009	-0.0184496	-1.02627	-0.0443126	0.0149421	-1.06628	-0.0882414	-0.00195841	-1.05439	-0.0716681	0.0112707	-1.07471	-0.0541997	0.035754	-1.08646	-0.10152	0.0171982	-1.07431	-0.0927734	0.0557123	-1.10297	-0.114645	0.115699	-1.09919	-0.107022	0.116127	-1.06431	-0.100722	0.111706	-1.04637	-0.0960613	0.125915	-1.05047	-0.115233	0.118869	-1.04584	-0.0591403	0.101337	-1.06185	-0.129095	0.0748882	-1.04559	-0.063037
NMNH_241525	0.105433	0.0191686	-0.905484	0.0820772	-0.014937	-0.889299	0.0702975	0.00826339	-0.932941	0.060386	-0.00622818	-0.874483	0.0465566	0.0243973	-0.918515	0.0406041	0.0208803	-0.887869	0.031137	0.00292429	-0.858923	0.0191527	0.0349053	-0.909226	-0.0144128	0.0221734	-0.872043	-0.0727086	-0.0085263	-0.87199	-0.0576472	-0.0366031	-0.893486	-0.0451806	-0.0465015	-0.902606	-0.0539568	-0.0538063	-0.894522	-0.058192	-0.045485	-0.909391	-0.0180959	-0.0484638	-0.863033	-0.0389054	-0.00878656	-0.930566	0.000327519
NMNH_241526	-0.0413834	-0.0119568	-0.951969	-0.0260223	-0.00807702	-0.989608	-0.011358	-0.0388515	-0.958443	-0.00677812	0.00805094	-0.98376	0.00953937	-0.0204485	-0.951901	0.0154128	0.00483985	-0.963747	0.017631	0.0245025	-0.982336	0.0338626	-0.00703582	-0.949502	0.0496374	0.0186123	-0.968042	0.103296	0.0105931	-1.00659	0.0893434	-0.0152717	-1.02382	0.0793176	-0.0258706	-1.02817	0.0828524	-0.0201083	-1.03709	0.087961	-0.0303587	-1.02721	0.0504307	0.00639588	-1.03157	0.0757717	-0.0377388	-0.988236	0.0391619
NMNH_258792	0.0300851	-0.00108111	-0.754629	0.0138314	0.0303819	-0.769357	-0.00182442	0.00736238	-0.735068	-0.0110585	0.0176379	-0.789155	-0.0255783	-0.00510853	-0.753375	-0.0231325	0.000522552	-0.778779	-0.0312286	0.0132225	-0.806459	-0.0490503	-0.0129433	-0.765832	-0.0717339	0.0030764	-0.799663	-0.124651	0.0376585	-0.801569	-0.11116	0.0588624	-0.780538	-0.102311	0.0693605	-0.77075	-0.108052	0.0748558	-0.780166	-0.113363	0.0671831	-0.766379	-0.0715314	0.0660741	-0.802302	-0.0970979	0.0308812	-0.74861	-0.0575255
NMNH_258793	0.0507711	-0.0170107	-0.537352	0.0288624	-0.000581587	-0.564174	0.0207942	0.00180155	-0.523176	0.0135255	-0.0184591	-0.566734	0.00579838	-0.0158422	-0.524235	0.000185468	-0.0313642	-0.546912	-0.00770672	-0.0308322	-0.577311	-0.018051	-0.0310467	-0.521482	-0.0417082	-0.0448828	-0.554369	-0.0919752	-0.0237772	-0.565165	-0.0820318	0.00132718	-0.563725	-0.0755237	0.0181666	-0.56276	-0.082379	0.0186663	-0.572476	-0.0856859	0.0197485	-0.555901	-0.0511002	0.00382051	-0.592076	-0.0640487	0.00515812	-0.526715	-0.0342578
NMNH_259181	-0.279955	0.0688815	-0.921402	-0.249501	0.0598431	-0.941639	-0.261141	0.0377973	-0.909727	-0.232262	0.0695243	-0.933237	-0.246097	0.0450252	-0.894904	-0.231133	0.0703739	-0.902587	-0.205766	0.0820265	-0.920975	-0.222438	0.0526571	-0.876227	-0.181102	0.071627	-0.883772	-0.135013	0.0374548	-0.891292	-0.148867	0.0205968	-0.907516	-0.158544	0.00971631	-0.918127	-0.146856	0.0112332	-0.9243	-0.152319	0.0022232	-0.909552	-0.162107	0.0431774	-0.9396	-0.182036	0.00714393	-0.884704	-0.186436
NMNH_260310	-0.0609826	0.0696344	-0.667528	-0.0402457	0.0551568	-0.696626	-0.0328547	0.0468602	-0.653394	-0.0192874	0.0692142	-0.698812	-0.0127071	0.0593065	-0.653785	-0.00978351	0.0785451	-0.676146	0.00489814	0.0807929	-0.702524	0.0125683	0.0734723	-0.654921	0.0469957	0.0895108	-0.68364	0.0892744	0.0612935	-0.696726	0.0769503	0.0384124	-0.697369	0.0666952	0.0236476	-0.697271	0.0741082	0.0235373	-0.707511	0.0764656	0.0204326	-0.691483	0.0447649	0.0437827	-0.7274	0.0573909	0.0336965	-0.658129	0.0262159
NMNH_260311	-0.00396997	0.00118993	-0.685595	0.0159771	0.0115069	-0.655993	0.0282887	0.0145058	-0.690787	0.029401	-0.00450425	-0.65243	0.0426136	1.7214e-05	-0.6891	0.0424015	-0.0161669	-0.669418	0.0501355	-0.0188216	-0.642394	0.0653285	-0.0150952	-0.684812	0.0842825	-0.031518	-0.655929	0.130758	-0.00654631	-0.636638	0.119462	0.0149704	-0.637232	0.113612	0.0282621	-0.638227	0.118043	0.027769	-0.628333	0.123174	0.0292945	-0.642258	0.0886373	0.0131843	-0.617834	0.109848	0.0189849	-0.67158	0.0741268
NMNH_260320	0.10337	0.0287765	-0.818196	0.0743686	0.0064908	-0.814499	0.081324	0.0271944	-0.847707	0.0588934	0.0213229	-0.807799	0.0645479	0.04312	-0.839857	0.0539339	0.0438446	-0.81771	0.0347429	0.0306434	-0.798536	0.0430593	0.059529	-0.840462	0.00443648	0.0572076	-0.817719	-0.0402361	0.0415756	-0.836352	-0.0294065	0.0200133	-0.848609	-0.0203935	0.0057144	-0.855773	-0.0299964	0.00325685	-0.850329	-0.0279157	0.0121703	-0.863513	-0.00916698	-0.00126655	-0.818787	0.000472688	0.0343323	-0.872953	0.011121
NMNH_260321	-0.0593783	0.00472967	-0.631746	-0.0274379	0.0163366	-0.620785	-0.035722	0.0180257	-0.659735	-0.0124343	-0.00109694	-0.624907	-0.0234815	0.00327552	-0.665221	-0.0117649	-0.0113865	-0.647974	0.00900948	-0.0148434	-0.630749	-0.00447446	-0.0115796	-0.673244	0.0318085	-0.0254031	-0.660902	0.0812714	-0.00469928	-0.671793	0.0719266	0.0175672	-0.667484	0.0652469	0.0320576	-0.663678	0.0748456	0.0295107	-0.658713	0.0710929	0.0295728	-0.674637	0.0567852	0.0146454	-0.632077	0.0419238	0.0212133	-0.690893	0.0349699
NMNH_268965	-0.0286018	-0.0157885	-0.64637	-0.0599778	-0.00707661	-0.633284	-0.0341412	-0.0219102	-0.610526	-0.0704335	-0.0262635	-0.636001	-0.0449123	-0.0419312	-0.613298	-0.0640533	-0.0485283	-0.628807	-0.0872714	-0.0434381	-0.633742	-0.0580798	-0.0623744	-0.608125	-0.0950475	-0.0732812	-0.610639	-0.127254	-0.0702505	-0.569033	-0.118364	-0.0511436	-0.564643	-0.113458	-0.0373961	-0.558855	-0.123209	-0.0359944	-0.559422	-0.11347	-0.0418471	-0.550981	-0.122007	-0.0269989	-0.592609	-0.0833302	-0.0544647	-0.558914	-0.103245
NMNH_268968	0.129136	0.0311747	-0.644175	0.094943	0.0143993	-0.64329	0.110516	0.0315882	-0.677182	0.0790343	0.0363147	-0.639495	0.0923838	0.0543453	-0.670929	0.0785645	0.0562667	-0.653293	0.0578221	0.0508865	-0.639122	0.0738886	0.0714819	-0.675478	0.0284506	0.075465	-0.664847	-0.0136619	0.0658259	-0.687245	-0.00313885	0.0376516	-0.699275	0.00506089	0.0247125	-0.702412	-0.00673121	0.0235264	-0.698145	-0.000636636	0.0309398	-0.71238	0.00957067	0.0244774	-0.662097	0.0333653	0.0515948	-0.715076	0.0307387
NMNH_Uyak_C27	-0.0111836	-0.00932744	-0.62514	0.00962	-0.0217249	-0.654048	0.0172883	-0.0284614	-0.611249	0.0286674	-0.00269913	-0.652991	0.0365053	-0.00786962	-0.612581	0.0434984	0.00832448	-0.631714	0.0522598	0.0116975	-0.65818	0.0610622	0.00561872	-0.612891	0.0860794	0.0176223	-0.639542	0.136346	-0.000278437	-0.653032	0.126716	-0.0309506	-0.656219	0.118668	-0.0448582	-0.657489	0.120899	-0.0383277	-0.668629	0.125798	-0.0417129	-0.646236	0.0940596	-0.0242479	-0.682031	0.109632	-0.0341616	-0.619466	0.0777549
NUN_13041_224_C2	-0.0269011	-0.0212655	-0.886285	0.00650121	-0.0333361	-0.8956	-0.0144903	-0.0399251	-0.858448	0.0217334	-0.0188989	-0.881698	0.00235871	-0.0260339	-0.846987	0.0208325	-0.0119156	-0.857913	0.0436754	-0.00915388	-0.869616	0.0221703	-0.0156029	-0.832222	0.0623964	-0.0102325	-0.834396	0.107692	-0.0409806	-0.816272	0.0943929	-0.0685336	-0.828059	0.0836676	-0.0787347	-0.835216	0.095521	-0.0796824	-0.839129	0.0875042	-0.0825278	-0.823754	0.0844224	-0.0526194	-0.86837	0.0542875	-0.063378	-0.810545	0.0632572
NUN_13119_20_C1	-0.1303	-0.0850035	-1.18482	-0.0978663	-0.0857526	-1.21238	-0.104592	-0.117792	-1.17479	-0.0764008	-0.0728588	-1.19614	-0.0840509	-0.105174	-1.16075	-0.0685002	-0.0770315	-1.16624	-0.051824	-0.0614949	-1.18474	-0.0610352	-0.0977361	-1.14402	-0.0247798	-0.0739944	-1.15371	0.0353074	-0.0969929	-1.16152	0.0252313	-0.119174	-1.18436	0.0175239	-0.129801	-1.19512	0.0289317	-0.124081	-1.20042	0.0268208	-0.135674	-1.18673	0.00185291	-0.0908336	-1.21182	-0.00965239	-0.13765	-1.16005	-0.0215069
NUN_14006_31_C1	0.0889412	0.0206282	-0.983108	0.0691604	-0.00421885	-0.959746	0.0553404	0.0099654	-1.00092	0.0509247	0.0118924	-0.950674	0.0402597	0.0230776	-0.992394	0.0373455	0.0291518	-0.963915	0.0287894	0.0227886	-0.937503	0.0144665	0.0365318	-0.984158	-0.0111616	0.0350737	-0.94792	-0.0604617	0.013853	-0.939684	-0.0479884	-0.0138414	-0.951386	-0.0390597	-0.0275746	-0.959047	-0.0464246	-0.0307282	-0.948881	-0.0509019	-0.0260564	-0.965576	-0.0119223	-0.0181643	-0.928386	-0.0302394	0.000994718	-0.988642	0.00351595
UCDZL-1080	-0.00941962	-0.0554906	-0.393999	0.0126515	-0.0194978	-0.40348	-0.0358111	-0.0215607	-0.400239	0.0150424	-0.0178828	-0.430379	-0.038575	-0.02159	-0.429867	-0.0131711	-0.0268502	-0.4481	0.0118439	-0.0185023	-0.461951	-0.0411828	-0.0203834	-0.460672	-0.0159342	0.00403611	-0.494466	-0.0175495	0.0603429	-0.526501	-0.017335	0.0741299	-0.493774	-0.0170349	0.0786355	-0.478196	-0.00854215	0.086096	-0.484287	-0.0265554	0.085717	-0.482706	0.0206001	0.0522508	-0.474488	-0.0535362	0.0510968	-0.47262	0.00845728
UCDZL-1082	0.0895352	0.0219569	-0.818814	0.0614391	-0.00542052	-0.8134	0.0659746	0.0199452	-0.849733	0.0389427	0.0120571	-0.806427	0.0422022	0.0351273	-0.84173	0.037081	0.0291374	-0.821406	0.0122964	0.0204941	-0.797916	0.0169306	0.0501607	-0.841709	-0.0179323	0.042754	-0.815251	-0.0732047	0.0226082	-0.833983	-0.0553393	-0.00892112	-0.846359	-0.0517791	-0.0160071	-0.857073	-0.0549813	-0.0230139	-0.852491	-0.0541174	-0.0137371	-0.866095	-0.0328145	-0.0198154	-0.817159	-0.0281164	0.0185318	-0.874767	-0.0104495
ZKM_TRF_01_45	-0.123974	0.0252932	-0.928476	-0.0893994	0.0105646	-0.948363	-0.103782	-0.00434196	-0.904278	-0.070198	0.0272387	-0.936878	-0.08445	0.0140665	-0.891689	-0.0648727	0.0372265	-0.906053	-0.0439786	0.0450849	-0.926833	-0.0608739	0.0294751	-0.875702	-0.0233153	0.0485303	-0.889266	0.0454811	0.0226629	-0.87571	0.0352957	-0.0110905	-0.888402	0.0273006	-0.0244723	-0.894576	0.040055	-0.0211688	-0.90069	0.0350081	-0.0268863	-0.882461	0.0145851	0.00300188	-0.930429	-0.00541453	-0.0170697	-0.862707	-0.00977114
ZMK_MK_1050	0.0072846	0.0129382	-0.840611	0.0196149	-0.0183531	-0.846914	0.0262942	-0.00167162	-0.816115	0.0392223	-0.0128523	-0.854977	0.0493952	0.00405077	-0.826446	0.0624416	-0.000954767	-0.845839	0.0679716	-0.0124469	-0.865891	0.0663303	-0.00376782	-0.832083	0.104006	-0.0136124	-0.850107	0.132192	-0.0443123	-0.840462	0.11623	-0.0624398	-0.826814	0.104535	-0.0674103	-0.819746	0.110339	-0.0748748	-0.827906	0.114178	-0.0675231	-0.814114	0.0894878	-0.0624486	-0.852678	0.103274	-0.0367891	-0.804642	0.0764562
ZMK_MK1	-0.0793444	-0.0418049	-0.803871	-0.052156	-0.0564411	-0.832613	-0.0455295	-0.0582156	-0.78843	-0.0359435	-0.0390662	-0.833835	-0.0292042	-0.0397317	-0.791194	-0.0200547	-0.0233071	-0.81428	-0.0108632	-0.0223546	-0.841308	-0.00280873	-0.0228657	-0.790947	0.0369753	-0.0134787	-0.823299	0.0826405	-0.0323363	-0.832804	0.0693699	-0.061324	-0.830674	0.0608908	-0.0756362	-0.829926	0.0668886	-0.0767437	-0.84037	0.0697187	-0.0777171	-0.823073	0.037882	-0.0570695	-0.859452	0.0498276	-0.0599479	-0.793482	0.0188229
ZMK_P27	-0.0348491	-0.0198201	-0.959656	-0.0445035	-0.0473332	-0.926904	-0.0765765	-0.0343444	-0.965807	-0.0595792	-0.0297822	-0.9106	-0.0877507	-0.0162364	-0.947599	-0.0824311	-0.00660189	-0.918862	-0.0776499	-0.0166352	-0.885079	-0.108767	-0.00121985	-0.931066	-0.118421	-0.000429601	-0.886927	-0.1746	-0.0218362	-0.852742	-0.166877	-0.0580413	-0.870078	-0.159976	-0.0717039	-0.878884	-0.16431	-0.0739358	-0.866003	-0.173899	-0.0705566	-0.879361	-0.119388	-0.0628111	-0.856505	-0.166421	-0.0433627	-0.916931	-0.109861
ZMK_P28	0.0498177	-0.042784	-0.904585	0.0201124	-0.0189815	-0.907715	0.0517148	-0.0207703	-0.873605	0.00342525	-0.0305295	-0.89352	0.0342047	-0.0324973	-0.858946	0.00818883	-0.0420869	-0.867331	-0.0199549	-0.0406127	-0.877613	0.0166648	-0.0420534	-0.838389	-0.0159582	-0.0458062	-0.843661	-0.0607767	-0.00908284	-0.800688	-0.0487921	0.0192135	-0.809674	-0.0398372	0.0296894	-0.817382	-0.0533751	0.0320988	-0.817914	-0.0405404	0.0323882	-0.804457	-0.0521816	0.00891876	-0.854081	-0.00610176	0.00700526	-0.80433	-0.029925
ZMK_P36	-0.0515722	-0.00928308	-0.849758	-0.052177	-0.00856383	-0.890066	-0.0167764	-0.0281741	-0.858082	-0.0247845	0.00815346	-0.902883	0.00125263	0.000312514	-0.864286	-0.00763198	0.0213655	-0.878954	-0.0141901	0.0392649	-0.903889	0.0244466	0.0200035	-0.869557	0.029261	0.0490116	-0.905194	0.074976	0.0501014	-0.958132	0.0657808	0.0185994	-0.964138	0.0588576	2.00496e-05	-0.965394	0.0598564	0.00542179	-0.978774	0.0732605	-0.000799089	-0.967126	0.0189649	0.0232619	-0.967252	0.07064	-0.00348491	-0.920527	0.010219
ZMK_P42	-0.0727173	0.028137	-0.798227	-0.0608836	0.0338423	-0.833854	-0.0432134	0.00720418	-0.794846	-0.0427751	0.0531105	-0.825455	-0.0247327	0.0268778	-0.78988	-0.0216858	0.0533129	-0.806495	-0.0188972	0.0725133	-0.835012	0.00439641	0.0436585	-0.78411	0.0174459	0.0743573	-0.811188	0.0766596	0.0694867	-0.850815	0.0668535	0.0424426	-0.862283	0.0580029	0.0273938	-0.867715	0.0627865	0.0350346	-0.877303	0.0704786	0.0254855	-0.863855	0.0249713	0.0576101	-0.877229	0.0567277	0.0190479	-0.823101	0.0103041
ZMK_P58	0.0292057	-0.062774	-0.75332	0.0418996	-0.0387432	-0.776612	-0.000319554	-0.0418283	-0.759566	0.0302726	-0.0503478	-0.800747	-0.0126116	-0.0507154	-0.783123	0.00721134	-0.0577188	-0.804386	0.0241954	-0.047218	-0.830895	-0.0235417	-0.0498208	-0.815024	-0.0122596	-0.0489872	-0.851807	-0.0291143	-0.0108437	-0.890759	-0.0214285	0.0124513	-0.870056	-0.0175495	0.0247092	-0.860729	-0.0136439	0.0253087	-0.870839	-0.0282475	0.0239372	-0.865933	0.0180695	0.00114055	-0.86091	-0.0438661	0.000125928	-0.839018	0.0155032
ZMK_P60	0.0612327	-0.0512753	-0.787814	0.0505855	-0.0161505	-0.822046	0.0283622	-0.0202568	-0.769906	0.022116	-0.0324415	-0.834315	0.00129307	-0.035987	-0.78385	-0.00495691	-0.0467648	-0.816023	-0.00510337	-0.040114	-0.849235	-0.0283148	-0.0443074	-0.792607	-0.0546659	-0.0465427	-0.836337	-0.114006	-0.00498362	-0.858192	-0.0948381	0.0282998	-0.848599	-0.081631	0.0397254	-0.842226	-0.0912758	0.0428504	-0.857579	-0.100046	0.038091	-0.838233	-0.0510154	0.0196816	-0.874297	-0.0802282	0.0154702	-0.801076	-0.0344032
ZMK_P61	-0.0131561	-0.0513465	-0.875261	-0.0364568	-0.0678439	-0.851226	-0.0405427	-0.0643977	-0.895782	-0.0564127	-0.0498208	-0.84748	-0.060604	-0.0455819	-0.893083	-0.0664057	-0.0334847	-0.867144	-0.080303	-0.0375619	-0.836384	-0.0858282	-0.0315498	-0.894384	-0.115292	-0.0243429	-0.859601	-0.168527	-0.0425975	-0.857598	-0.16136	-0.075301	-0.861014	-0.151903	-0.0877534	-0.863779	-0.159572	-0.0901692	-0.855036	-0.161768	-0.0876832	-0.871941	-0.128264	-0.0748343	-0.829826	-0.135965	-0.0665234	-0.898317	-0.109777
ZMK_P70	-0.0564638	0.00635382	-0.999286	-0.0205549	-0.00360488	-1.0174	-0.0337615	-0.0174582	-0.973019	0.000475611	0.0143857	-1.00663	-0.012324	0.00297657	-0.963053	0.00469401	0.0185747	-0.977959	0.0273603	0.027639	-1.00028	0.0127022	0.0109907	-0.945647	0.0490296	0.032222	-0.961551	0.108252	0.0114197	-0.952573	0.0971331	-0.0205795	-0.963409	0.0891339	-0.0319039	-0.968399	0.101097	-0.0309233	-0.973197	0.0961983	-0.0356696	-0.958897	0.0804562	-0.00615234	-1.00317	0.0614502	-0.0237258	-0.935242	0.0566826
ZMK_TRF_01_08	-0.0572364	-0.106112	-0.857712	-0.031081	-0.124312	-0.88305	-0.0261155	-0.124028	-0.835458	-0.0097009	-0.103789	-0.886542	-0.00632018	-0.10414	-0.836086	0.00506056	-0.0905025	-0.864027	0.00627224	-0.0858241	-0.872035	0.0200791	-0.0854856	-0.833306	0.0553935	-0.0798205	-0.869053	0.109182	-0.0974411	-0.873396	0.101067	-0.13157	-0.869801	0.0926916	-0.146964	-0.868185	0.100867	-0.147727	-0.876939	0.102628	-0.146707	-0.860697	0.0687018	-0.131205	-0.903063	0.0770645	-0.127064	-0.83272	0.0473909
ZMK_TRF_01_09	-0.0586507	0.0340149	-0.898563	-0.0255432	0.0296725	-0.923056	-0.032933	0.00608047	-0.883914	-0.00568997	0.0428192	-0.915065	-0.0138143	0.0206997	-0.871785	-0.00304726	0.0432868	-0.883818	0.0144133	0.0583231	-0.903354	0.00637246	0.0314008	-0.857301	0.0408667	0.0531372	-0.869123	0.103277	0.0287711	-0.869985	0.0946837	0.00417296	-0.891139	0.0873911	-0.00803041	-0.899967	0.0970557	-0.00290807	-0.905108	0.0950012	-0.0123159	-0.890549	0.0736992	0.0277913	-0.921429	0.0630672	-0.0100436	-0.863191	0.0499141
[truncated: 41 more columns]

## Sheet: LowerM1
ID	x.1	y.1	x.2	y.2	x.3	y.3	x.4	y.4	x.5	y.5	x.6	y.6	x.7	y.7	x.8	y.8	x.9	y.9	x.10	y.10	x.11	y.11	x.12	y.12	x.13	y.13	x.14	y.14	x.15	y.15	x.16	y.16	x.17	y.17	x.18	y.18	x.19	y.19	x.20	y.20	x.21	y.21	x.22	y.22	x.23	y.23	x.24	y.24	x.25
AMHN_1196	7.111104	4.660656	6.068070008	4.54466012	6.186408228	4.504403904	6.302980684	4.458518064	6.422231816	4.420163748	6.54507854	4.395883492	6.669174512	4.381485108	6.794451664	4.380376	6.919476564	4.388259876	7.044089052	4.401288892	7.167444284	4.422934516	7.29044316	4.444544104	7.40822082	4.487290808	7.523263748	4.536780248	7.62964202	4.60273814	7.72285514	4.68584116	7.803347552	4.781809032	7.86683898	4.889168284	7.881705832	5.00974474	7.820108296	5.116759648	7.724793076	5.197079888	7.61807046	5.26149624	7.499596104	5.30181652	7.377245876	5.3282229	7.253041796
AMHN_1907_155	7.258782	4.946542	6.339443634	4.81181273	6.450055415	4.772962969	6.562851437	4.740736124	6.675647459	4.708509279	6.78902567	4.678392353	6.904385801	4.658003351	7.021310823	4.650249089	7.138529004	4.652866875	7.255771959	4.656748135	7.372878657	4.66354034	7.487644212	4.685824553	7.597454967	4.726313527	7.696835868	4.787984271	7.791840029	4.856595864	7.885617877	4.926817767	7.969370513	5.008877513	8.03003791	5.107965255	8.036338764	5.223118936	7.977347741	5.321546038	7.880601142	5.38623921	7.774072942	5.435299988	7.66363045	5.472712857	7.550475205	5.503453262	7.434974688
AMHN_30436	7.03578	4.70626	5.949755415	4.535390495	6.07095735	4.51553842	6.191836615	4.493821155	6.31081921	4.46359642	6.43135613	4.44018317	6.551220165	4.41344091	6.67073005	4.385136455	6.79087347	4.35986195	6.91361399	4.356045	7.03636238	4.358882135	7.15787518	4.375558665	7.27415443	4.41345665	7.381221845	4.47211176	7.467477045	4.55942154	7.551150885	4.649324485	7.639050915	4.735020915	7.718097195	4.82837092	7.743784875	4.947424345	7.699461035	5.060114875	7.597017245	5.126702945	7.488214495	5.18368568	7.374020795	5.22815905	7.255152315	5.258722195	7.13332865
AMHN_30440	6.69016	4.534656	5.457766976	4.419068544	5.595360624	4.382424976	5.73354424	4.348307088	5.87272656	4.3178524	6.008523312	4.27535928	6.1486812	4.250511216	6.290635984	4.238387952	6.432806704	4.230032	6.575162512	4.232627088	6.716812672	4.247723328	6.855632528	4.277746144	6.991498688	4.320605584	7.123501136	4.373810672	7.24419008	4.449388272	7.3642852	4.526049408	7.4756272	4.6144752	7.572439792	4.718884112	7.611080768	4.855502192	7.603696528	4.994187088	7.5295148	5.115261632	7.42085272	5.205010032	7.29221656	5.265703472	7.15534784	5.304556528	7.014010016
AMHN_30441	6.860448	4.715328	5.626496256	4.549299648	5.770683744	4.50038304	5.9189568	4.4649984	6.06700944	4.428775392	6.217789728	4.406781024	6.368951808	4.387230912	6.521050656	4.37858352	6.673204608	4.383531072	6.825413664	4.39123776	6.9766584	4.408394784	7.126238208	4.437710112	7.27292112	4.478923968	7.41085824	4.543824672	7.539935424	4.623772704	7.650588192	4.728619872	7.754380512	4.839760704	7.832199168	4.970215488	7.8632424	5.118004416	7.804682592	5.253387072	7.67813232	5.335960416	7.535928576	5.390619648	7.387824768	5.426771808	7.237874976	5.45082864	7.085524224
AMHN_30475	6.82349	4.56188	5.46113093	4.47928291	5.602440962	4.4445469	5.742223924	4.404058282	5.881937298	4.363291312	6.020297572	4.318267876	6.161897554	4.285275432	6.30498208	4.259149004	6.450107854	4.24908194	6.59556997	4.253504644	6.740169968	4.269057562	6.883486454	4.294267748	7.024344164	4.33042258	7.165963476	4.36106063	7.297167784	4.42339988	7.419178744	4.502424786	7.532410018	4.593820892	7.63550464	4.696382006	7.70130396	4.823097888	7.716524402	4.967837062	7.63910002	5.09007225	7.526510502	5.180374278	7.400320396	5.252884974	7.262335124	5.297227994	7.118032808
AMHN_30476	6.591846	4.407474	5.415263457	4.107746403	5.557487763	4.055162682	5.698066044	3.997931361	5.846959656	3.972249498	5.998699923	3.965952	6.150691935	3.965952	6.302354742	3.97470498	6.45276657	3.994681914	6.602853066	4.018214262	6.750937221	4.052199837	6.896755671	4.094818329	7.039514451	4.146929544	7.163644101	4.231783101	7.269415731	4.340695734	7.356794484	4.465057764	7.443956349	4.589574714	7.503650898	4.727217261	7.478611953	4.873546947	7.366275588	4.970069853	7.224488931	5.023346841	7.079170098	5.067878595	6.93030747	5.092921413	6.779225613	5.077053732	6.627783567
AMHN_30477	6.789734	4.521328	5.463541013	4.301606169	5.607201565	4.251755431	5.754647955	4.213742211	5.902504671	4.179069664	6.053609156	4.160264346	6.204353638	4.140440955	6.355469736	4.123362103	6.507712295	4.122615	6.658917426	4.140084823	6.809131581	4.165033418	6.95723217	4.19995758	7.099874649	4.25252576	7.233366084	4.325525078	7.359963268	4.40961094	7.477664894	4.506211745	7.595234906	4.602979003	7.682278212	4.726367128	7.722645	4.870348973	7.670247144	5.008021088	7.559420414	5.111221948	7.423563798	5.179874133	7.282245201	5.23587589	7.132251693	5.256818	6.979978166
AMHN_30478	6.748508	4.505462	5.438716348	4.204824104	5.583313398	4.15945569	5.723590938	4.101260462	5.86785095	4.05400541	6.017654656	4.032834	6.169546448	4.03304707	6.32085714	4.045835144	6.47219495	4.057658592	6.623528886	4.070435044	6.772763114	4.098118648	6.918708316	4.138346264	7.054852298	4.205564038	7.175593256	4.296641778	7.288907756	4.397799666	7.402582538	4.498554658	7.50279517	4.612217818	7.583850872	4.740524698	7.608888534	4.887252448	7.572317974	5.03344946	7.467282212	5.139407234	7.338223776	5.21932398	7.19426981	5.267783846	7.045457848	5.295758	6.894724382
AMHN_30482	7.236832	4.73888	6.188752384	4.487410128	6.308039632	4.466205648	6.426852992	4.442354624	6.544529824	4.413857088	6.664013856	4.39752	6.78515248	4.3948092	6.906258976	4.39013056	7.02735744	4.385472	7.148556304	4.385472	7.268393744	4.402953648	7.387448064	4.424403104	7.497020608	4.476105088	7.5893364	4.551750464	7.66899376	4.642740976	7.739346048	4.741313696	7.816830752	4.834424656	7.887628816	4.932162048	7.91525488	5.048597936	7.881094784	5.161596128	7.793296992	5.2446952	7.68995728	5.30706368	7.578870704	5.355091024	7.460475008	5.380239216	7.339657664
AMHN_39381	7.04649	4.6767	6.07784325	4.6766607	6.17735085	4.6343346	6.27754227	4.59366303	6.37891662	4.55600577	6.48264897	4.52581551	6.589038	4.50681003	6.69414978	4.48269162	6.79959561	4.45935135	6.9074466	4.45318125	7.01547444	4.44960102	7.12335294	4.4573274	7.22994633	4.47292557	7.32676188	4.52032923	7.41833874	4.57779762	7.50221673	4.64548401	7.57854126	4.72196181	7.65308157	4.80017667	7.69887	4.89596649	7.68649836	5.00235945	7.62083199	5.08762866	7.53843954	5.15737437	7.45140969	5.22093819	7.35238548	5.26379484	7.24614186
AMHN_441_21934	6.8238	4.39875	5.64616665	4.262339025	5.780535075	4.2174756	5.91639525	4.17779505	6.052224825	4.137995925	6.1919406	4.1156082	6.331006125	4.091713425	6.46887825	4.061710125	6.6100743	4.050273375	6.751411875	4.0531536	6.892967475	4.058657775	7.033781025	4.071647475	7.16665005	4.11908895	7.286980725	4.193596125	7.40100015	4.277646675	7.50389265	4.374434475	7.59788055	4.480417575	7.66896435	4.600996875	7.682087925	4.741282575	7.640724375	4.869465975	7.528059	4.9546296	7.4067759	5.02784775	7.27373475	5.0728221	7.13300535	5.086638	6.992103825
AMHN_67168	6.7791	4.59983	5.43148769	4.56583875	5.57613147	4.49813201	5.7238584	4.43800484	5.87373396	4.38332393	6.0225601	4.3254105	6.17489069	4.27792233	6.33094404	4.24411492	6.48776339	4.21473882	6.64712969	4.20540894	6.80671813	4.20365097	6.96636019	4.20817803	7.12600608	4.21262466	7.28027848	4.24833558	7.41913513	4.32642928	7.55462904	4.41096121	7.67618175	4.51420269	7.77573877	4.63752103	7.818179	4.79057166	7.79217713	4.94275288	7.67360416	5.04726975	7.53869241	5.13266726	7.39127188	5.1929055	7.24379007	5.25144322	7.08646516
AMHN_67169	7.015824	4.613472	5.58779904	4.422622464	5.743836384	4.361033808	5.897901648	4.294242048	6.058560432	4.24491216	6.221577744	4.204052256	6.386344032	4.170917328	6.553942944	4.158590832	6.721976112	4.156582896	6.889965456	4.1624832	7.056146064	4.186717872	7.221055776	4.218980304	7.371423888	4.292851632	7.516501248	4.377607248	7.660092576	4.46190072	7.77140952	4.587719424	7.883826048	4.712562048	7.98186432	4.84856784	8.018094816	5.010366048	7.959765072	5.164228128	7.824651696	5.259154896	7.665777744	5.313309408	7.500007488	5.33949624	7.333715328	5.363487888	7.16629968
AMHN_67179	6.999603	4.659837	5.983857009	4.52819562	6.10218063	4.511466687	6.218794725	4.485240825	6.334526484	4.455383205	6.450805764	4.428062301	6.568554291	4.407603135	6.687445128	4.39556949	6.806178405	4.38178299	6.925388301	4.373684406	7.044799086	4.368492804	7.163532363	4.380557961	7.277649132	4.415205405	7.375521465	4.482412623	7.471424298	4.553586414	7.56855216	4.623216117	7.662548517	4.696930563	7.733352042	4.792849152	7.763769	4.906717764	7.708953876	5.007150447	7.616052561	5.082141129	7.513118613	5.142742644	7.405245159	5.194142655	7.289887605	5.224673844	7.173332595
AMHN_67182	7.11458	4.773835	5.943003	4.613953685	6.068837115	4.5643323	6.19862199	4.526739855	6.33112502	4.49931339	6.463214505	4.47069447	6.597965935	4.45847281	6.732829785	4.44745565	6.867420615	4.43430251	7.002164015	4.43370829	7.136481825	4.448182365	7.26857934	4.47733528	7.39140622	4.53388254	7.511306165	4.596448285	7.611849795	4.68480639	7.71120097	4.775155935	7.776545095	4.893590405	7.83938386	5.01342611	7.90222664	5.133261815	7.876863885	5.25883897	7.77819526	5.34961009	7.66208949	5.418021675	7.533107615	5.45791873	7.40060057	5.483490265	7.26547976
AMHN_67187	6.883776	4.620192	5.658905736	4.46406672	5.783867976	4.41637254	5.912744976	4.381918776	6.044509596	4.359612396	6.17501064	4.330232316	6.307655112	4.313046132	6.440857728	4.301301852	6.574416936	4.293875436	6.708053664	4.288053684	6.84179892	4.286856	6.97414494	4.304774748	7.101983172	4.343592888	7.22189886	4.402132116	7.334779608	4.473830364	7.444427772	4.55036586	7.532858712	4.649645724	7.602723612	4.763499348	7.63573938	4.891713552	7.603002684	5.015133144	7.505424384	5.106409068	7.39488474	5.180987184	7.268930244	5.224561176	7.136960196	5.246197008	7.005273096
AMHN_67190	7.181212	4.73289	6.035105742	4.545998758	6.165885278	4.529267892	6.293996822	4.49736382	6.422543712	4.467241072	6.550643274	4.43521718	6.679653468	4.407770412	6.810964206	4.394055016	6.942454674	4.382272716	7.074088926	4.37494772	7.20583501	4.381418	7.336426828	4.39833259	7.461894344	4.438640038	7.574353402	4.506422212	7.673400608	4.593503394	7.778650496	4.673227628	7.87822491	4.759394184	7.956930674	4.862463348	7.991994	4.987759122	7.935494876	5.100921124	7.83774572	5.189539996	7.724579724	5.257326164	7.607184082	5.316477304	7.477750524	5.339854186	7.346455762
AMHN_67191	6.6378	4.6176	5.608005936	4.404405408	5.731838424	4.355039416	5.859376536	4.317178944	5.99012388	4.291093352	6.120798112	4.264626808	6.252011064	4.241030872	6.384724736	4.2328	6.51795404	4.230114096	6.651083296	4.23716748	6.784066328	4.24676824	6.916341328	4.263268464	7.043702432	4.302406472	7.1641102	4.358875872	7.271500184	4.437679064	7.372337024	4.5248632	7.468152224	4.617219048	7.53800112	4.729734568	7.563501816	4.857395816	7.512396528	4.979127296	7.404675616	5.056025728	7.28626496	5.117232016	7.166195816	5.175017432	7.036191136	5.202253576	6.902877176
AMHN_67192	7.090161	4.721466	5.981639607	4.419196632	6.108350856	4.363880637	6.238696758	4.317330804	6.372601674	4.282851363	6.509122107	4.25994867	6.646848783	4.264530801	6.785208438	4.265816664	6.923408853	4.269447336	7.061665002	4.273937904	7.198109796	4.296259371	7.332440679	4.329520626	7.462109811	4.377559353	7.583000838	4.444181388	7.681128507	4.540804239	7.774753665	4.640217771	7.875027093	4.735471158	7.954463967	4.847050626	7.988561232	4.980453936	7.962421986	5.112181245	7.874756385	5.216993013	7.763734257	5.298766734	7.639097109	5.358426	7.506068013	5.395122858	7.368217926
AMHN_67194	6.90084	4.572798	5.71595784	4.39797672	5.847414876	4.348806252	5.983349526	4.314508284	6.121842246	4.291100952	6.260545164	4.269283986	6.40037046	4.255966158	6.540195756	4.242652296	6.680143998	4.248406962	6.819778926	4.241034168	6.959798556	4.232269308	7.099128102	4.246701582	7.23106899	4.291739478	7.345166844	4.37336769	7.446985962	4.469789082	7.535534844	4.57876683	7.62411942	4.687649394	7.694936316	4.808402196	7.74300027	4.939569714	7.713053004	5.074147992	7.606645224	5.157501414	7.481133222	5.220473562	7.35351924	5.277512574	7.215335868	5.300289312	7.075062414
AMHN_67195	7.039276	4.679564	5.813106666	4.696548346	5.941866424	4.6430921	6.069219124	4.586375306	6.19693455	4.530734732	6.325638504	4.478534076	6.460660268	4.44401133	6.593864416	4.403485668	6.730596174	4.37734548	6.86911366	4.36158085	7.007818488	4.347486354	7.145997164	4.352090184	7.277893904	4.395756814	7.405920238	4.45094697	7.530155886	4.513973602	7.649110084	4.585980692	7.763902898	4.664668318	7.858825502	4.76490426	7.918575642	4.889992912	7.913919994	5.027055508	7.838835712	5.142342586	7.715935374	5.203707056	7.588602604	5.258582318	7.46494094	5.32158902	7.33208756
AMHN_67196	7.010904	4.590188	5.829167876	4.422018028	5.970849552	4.387840868	6.112192248	4.352307788	6.25366256	4.31724928	6.395392092	4.283275508	6.536603184	4.247196072	6.681778348	4.234302868	6.827288504	4.22728	6.97303794	4.22728	7.118623868	4.23090908	7.263527848	4.246338652	7.400934388	4.289269472	7.530049876	4.355462296	7.634950228	4.455768472	7.735555504	4.561107504	7.822665388	4.67784424	7.897839188	4.802357576	7.934540752	4.941395208	7.908052456	5.080955268	7.807379384	5.18053164	7.68296176	5.25644322	7.548837344	5.312127664	7.40557642	5.334512308	7.260704344
AMHN_67197	7.00786	4.814951	5.714748413	4.546872796	5.855252069	4.51841616	5.997641548	4.498805963	6.140282995	4.481077652	6.282436254	4.46050289	6.424467466	4.439522617	6.567801825	4.429967518	6.711053507	4.439758837	6.854576842	4.446432052	6.99711199	4.464963511	7.138025094	4.491640623	7.273879153	4.538010609	7.396670246	4.61105377	7.501095234	4.709762234	7.603677706	4.810372269	7.704291678	4.911923247	7.777712791	5.034938749	7.823059157	5.170607769	7.810200915	5.310670481	7.709334975	5.409489181	7.580315548	5.470949688	7.442642595	5.512142519	7.302690119	5.544914107	7.160005365
AMHN_67198	6.855989	4.416949	5.547417363	4.249265	5.680444129	4.196105361	5.801454812	4.119763409	5.93898618	4.077518474	6.078541189	4.041127235	6.221869088	4.028227	6.366187847	4.028227	6.509755839	4.016698725	6.653400051	4.013939561	6.796400204	4.033230843	6.935974268	4.069279092	7.075186287	4.104748069	7.20679155	4.163910033	7.331396006	4.235175733	7.43979609	4.330191585	7.546027715	4.427539769	7.617514453	4.550307323	7.656550526	4.688924826	7.634686819	4.8277748	7.556180219	4.946735165	7.43369849	5.022425436	7.29703603	5.068652866	7.156044274	5.096473166	7.0118589
AMHN_67204	6.892325	4.611805	5.675280985	4.4249117	5.811440525	4.39467919	5.944788465	4.35351268	6.075207655	4.30441121	6.2109025	4.27395221	6.349119975	4.25472399	6.487638135	4.23772162	6.62682405	4.229115	6.766314555	4.23229367	6.90554733	4.24083	7.04358908	4.252712915	7.179026195	4.2863623	7.30017882	4.35353611	7.406906375	4.443011375	7.508865925	4.53819575	7.6052218	4.63870264	7.69251417	4.747531085	7.72961948	4.879879345	7.693369365	5.01072418	7.5968651	5.11062189	7.47711437	5.18171632	7.352580015	5.244637585	7.221481355	5.290755635	7.083174065
AMHN_67205	6.834947	4.659305	5.710818512	4.252534027	5.848550687	4.226395131	5.986976884	4.204541236	6.126533791	4.191573162	6.266597568	4.196723741	6.405986818	4.211692002	6.545859544	4.220819561	6.685237097	4.2350938	6.824045396	4.254709669	6.96006591	4.28726242	7.091703948	4.335465757	7.21794577	4.395794984	7.330771133	4.478574653	7.436106517	4.570341517	7.533967518	4.670709575	7.61774923	4.782782431	7.681595355	4.907573825	7.698680773	5.043758097	7.636031641	5.164385359	7.512027845	5.228816334	7.380420999	5.276536195	7.249991651	5.327850934	7.111850081	5.348710584	6.972878024
AMHN_67207	6.895746	4.563702	5.670913248	4.228273764	5.812295346	4.214895399	5.952125322	4.190316273	6.089854914	4.155150285	6.230491839	4.134853008	6.372511002	4.128806682	6.514248312	4.118339511	6.656066703	4.114868472	6.797981619	4.122559584	6.939209277	4.13787231	7.078185972	4.16733174	7.208544915	4.22327763	7.328189583	4.299760179	7.435270557	4.392802557	7.529139189	4.499265771	7.62088041	4.60783323	7.709038623	4.718802231	7.727467176	4.857489351	7.68234753	4.987265283	7.567432587	5.070863655	7.443687537	5.13980181	7.309818945	5.186655045	7.170788196	5.211481275	7.02868023
AMHN_67210	6.825988	4.594564	5.59333931	4.489125342	5.727581158	4.435912078	5.863779376	4.38780862	5.999501092	4.338407372	6.138659046	4.300155496	6.281094404	4.27666356	6.422464412	4.247565946	6.56462859	4.226534	6.709016444	4.223582012	6.853237716	4.229733924	6.995080352	4.25648002	7.123499578	4.319998124	7.23657389	4.409723838	7.351523218	4.49639684	7.46667012	4.583344896	7.56208674	4.691115702	7.654574616	4.80190048	7.696258856	4.936277918	7.643429118	5.06610728	7.524865348	5.147077754	7.398534208	5.21663155	7.26855376	5.278022828	7.127063658	5.30606284	6.98342736
AMHN_67211	6.852708	4.568472	5.471434728	4.359242916	5.614197552	4.31071542	5.757291648	4.263994512	5.90548194	4.2374889	6.055428744	4.220817444	6.2048016	4.199743152	6.354594324	4.184123292	6.505299972	4.176920052	6.65573598	4.165614432	6.806302956	4.1720049	6.956488584	4.185201852	7.101685872	4.225828896	7.23846654	4.287630384	7.362843768	4.372297344	7.480630224	4.466185992	7.59658698	4.562224056	7.69363812	4.677121512	7.757257752	4.812099444	7.740971496	4.957920756	7.631416764	5.055534288	7.48622718	5.096230668	7.3454751	5.148964548	7.196772492	5.172423228	7.046817984
AMHN_67213	6.86	4.64912	5.68329832	4.46347664	5.82561392	4.41057232	5.96137136	4.34236432	6.10091552	4.28211784	6.24539104	4.23546984	6.39546432	4.2110404	6.54369912	4.1772304	6.6941644	4.15559592	6.84544896	4.14127224	6.99744304	4.13952	7.14949592	4.13952	7.29872248	4.1585124	7.42590296	4.23938984	7.54980632	4.32627272	7.66347848	4.42716176	7.77828744	4.52541264	7.87930192	4.63881432	7.94916416	4.7727764	7.93322544	4.92226168	7.83844376	5.03858376	7.70993832	5.11806568	7.57484728	5.18767704	7.43148112	5.23684952	7.28133728
AMHN_67215	6.862584	4.759155	5.630550405	4.492152695	5.765726075	4.428333014	5.90464248	4.3725471	6.044577305	4.319440414	6.190442468	4.287105579	6.337886182	4.261253379	6.486794854	4.258511479	6.635723111	4.249945	6.785423017	4.249945	6.93489182	4.255209448	7.083338286	4.271367073	7.226410628	4.313067455	7.354073492	4.390980502	7.476699094	4.476061659	7.590656375	4.573050496	7.701483973	4.673678226	7.794019181	4.78919839	7.83740779	4.930989873	7.818061727	5.076968629	7.735734221	5.200694908	7.616657421	5.290758489	7.480580841	5.351726594	7.33564009	5.388174279	7.186437643
AMHN_67216	6.641847	4.500801	5.373584205	4.351840986	5.513987709	4.311506442	5.653570095	4.268236593	5.793593736	4.2264555	5.934699411	4.188465363	6.077052111	4.155467163	6.221319474	4.133557893	6.365444868	4.111353174	6.511412022	4.106729589	6.657221859	4.115769561	6.802567419	4.130281095	6.943642398	4.16824821	7.072791981	4.234586103	7.192671372	4.317841329	7.315973367	4.395828354	7.432303533	4.484259693	7.518501738	4.600965885	7.545234117	4.741595772	7.477465023	4.867752495	7.355091582	4.946998056	7.227703182	5.018320212	7.097924331	5.083361199	6.954002298	5.107047	6.810694185
AMHN_67219	6.881175	4.58745	5.56505487	4.39749102	5.707331355	4.36550994	5.849388105	4.33261137	5.988237495	4.289901825	6.12301215	4.23519552	6.26691159	4.2121272	6.409743195	4.18212759	6.55471047	4.16730126	6.70057596	4.17231276	6.84607137	4.18096338	6.99033318	4.20308337	7.133874105	4.22935905	7.26530262	4.291474665	7.3881075	4.370016435	7.511879985	4.44731304	7.626651045	4.536760605	7.726287375	4.64111931	7.76129463	4.779394305	7.70444109	4.91215665	7.61587632	5.0275368	7.501255605	5.11725036	7.374271905	5.187816135	7.23430842	5.22781947	7.090389705
AMHN_67220	7.01575	4.758683	5.777185486	4.577520299	5.923493941	4.533445353	6.066895871	4.479756825	6.209103119	4.423233934	6.357688686	4.386158702	6.507709475	4.3565803	6.659738773	4.338199035	6.812004602	4.325711	6.964855745	4.317264037	7.117951437	4.313684	7.267406957	4.342095783	7.41528694	4.38175682	7.55067087	4.45131297	7.670102989	4.546362351	7.797565135	4.630864053	7.90630926	4.738052686	7.99077889	4.865306364	7.991207853	5.013266527	7.92483084	5.147760459	7.801894855	5.236688097	7.671213482	5.316467197	7.527198175	5.366740057	7.375164868	5.383329299	7.224270117
AMHN_67222	6.8799	4.59306	5.636514084	4.459644204	5.770445388	4.401221256	5.911535664	4.361717064	6.051525156	4.318689588	6.195421656	4.293410316	6.340779408	4.275228	6.486943368	4.269600048	6.632971668	4.258902288	6.779341056	4.252347972	6.924791832	4.269041904	7.070122452	4.287600192	7.2108135	4.327522992	7.344597516	4.384984692	7.460799996	4.473318732	7.5667272	4.5744552	7.668855924	4.679498676	7.759515564	4.794255408	7.802388	4.930915416	7.771527288	5.070459168	7.668003204	5.171599512	7.534451748	5.231247276	7.391082384	5.259844404	7.246003704	5.2793058	7.100603316
AMHN_67223	6.886278	4.64814	5.456377332	4.431743694	5.599688472	4.37819634	5.74877268	4.342862664	5.898966192	4.312052136	6.049683108	4.283936748	6.202013202	4.267976832	6.35514012	4.260766356	6.508290474	4.253872266	6.6612924	4.253298084	6.811981974	4.280827572	6.962097366	4.311903708	7.105021812	4.366337724	7.244899578	4.429068084	7.364005236	4.525581438	7.484614704	4.620247254	7.604528904	4.715776296	7.690429656	4.839756642	7.721103474	4.9875714	7.650482994	5.11871535	7.541263422	5.225743656	7.411279554	5.30686737	7.267437198	5.358090654	7.115134446	5.374249776	6.962316102
AMHN_67227	7.020244	4.661664	5.54012604	4.426939704	5.693152296	4.387129252	5.847787936	4.355183376	6.002657452	4.323586332	6.15835148	4.2967778	6.315337772	4.277960692	6.472621364	4.261732076	6.630130904	4.247869968	6.78763648	4.24895214	6.94437304	4.269136828	7.101276088	4.287339516	7.259146352	4.295782836	7.407023372	4.342094248	7.53235316	4.437904128	7.655344188	4.537111156	7.781320108	4.632675268	7.882485352	4.752495096	7.945845928	4.896071176	7.92619638	5.046064972	7.81349986	5.15218918	7.670355856	5.21935916	7.527909516	5.287206984	7.372837836	5.316746712	7.21493586
AMHN_67228	6.902931	4.77309	5.545051071	4.677688365	5.685560412	4.600885737	5.829394872	4.531006095	5.980100175	4.475798691	6.136336647	4.439836065	6.293275044	4.405886961	6.449415252	4.370445765	6.609823164	4.363968	6.770411571	4.363968	6.931003989	4.363968	7.090818273	4.354197204	7.247696505	4.385643444	7.394226357	4.451179173	7.524968913	4.541470794	7.642711818	4.65067428	7.763037807	4.757017923	7.873316241	4.873020054	7.925559516	5.024242776	7.90796727	5.179869576	7.804575723	5.300392104	7.669906398	5.386335801	7.526268477	5.458152756	7.376012406	5.51404203	7.216743618
AMHN_67229	7.007488	4.650496	5.656804608	4.387881856	5.795434624	4.343341056	5.939127808	4.320779008	6.083582848	4.30204608	6.227938688	4.282507648	6.372961152	4.269568	6.5186304	4.269568	6.664303616	4.269568	6.809913344	4.273155072	6.953733504	4.2956576	7.09781952	4.316699904	7.23289024	4.366768128	7.356854528	4.442957696	7.476854784	4.525539712	7.591966464	4.614660992	7.701165824	4.711043712	7.782382848	4.829992448	7.81696	4.9695232	7.785382656	5.110264192	7.693904384	5.221130112	7.57326528	5.300569472	7.437087488	5.35205824	7.294310912	5.37664	7.149903488
AMHN_67230	7.042548	4.755122	5.77232552	4.497303852	5.919918578	4.454519772	6.069326354	4.419527362	6.22143818	4.39742626	6.37384645	4.377520446	6.527180106	4.367545506	6.680862284	4.36654	6.834320126	4.372384754	6.98688463	4.390487868	7.138207274	4.417304032	7.285980602	4.458305442	7.426839574	4.519597242	7.561653492	4.593163426	7.68092413	4.6896239	7.785012028	4.802689244	7.886604188	4.917917828	7.97678726	5.041226514	8.025888802	5.186171606	7.982880386	5.328356564	7.859315316	5.418343342	7.711714246	5.456308204	7.560571872	5.483020212	7.409365402	5.510541432	7.25704927
AMHN_67232	7.06145	4.78632	5.7752486	4.57644638	5.92560661	4.52515217	6.07749901	4.47885592	6.2281582	4.42801348	6.38192687	4.3874193	6.53742122	4.35456626	6.69105151	4.31534367	6.84824712	4.2909603	7.00689572	4.28441574	7.16591876	4.28164	7.32477086	4.28540068	7.48186879	4.30990208	7.62270707	4.38120034	7.74577166	4.48163166	7.86092824	4.59109838	7.98295498	4.69300711	8.09270253	4.8079724	8.16414324	4.9481432	8.14074074	5.10187524	8.03483527	5.21990524	7.90182767	5.30430076	7.74911313	5.34686482	7.59468512	5.3843658	7.43742846
AMHN_67233	6.749028	4.629141	5.405267421	4.392515988	5.558434173	4.364591688	5.710263705	4.329733509	5.86339506	4.302481752	6.01729335	4.278608442	6.170877	4.254137316	6.32650581	4.247329293	6.481414881	4.232336697	6.636815577	4.224541491	6.791748246	4.235805603	6.941422494	4.277082438	7.095875337	4.296810366	7.231233465	4.369008447	7.344291483	4.475706804	7.457593347	4.582570347	7.563619161	4.696540821	7.654290543	4.822003521	7.710434118	4.966981767	7.674360642	5.113761327	7.551352134	5.204936133	7.405909794	5.258782836	7.262890182	5.319724671	7.110340911	5.349544677	6.955506567
AMHN_67234	6.976588	4.700059	5.756904811	4.440534694	5.89922959	4.391889282	6.047414544	4.36445969	6.192429044	4.324308552	6.339294962	4.291575005	6.488640032	4.271392165	6.638692296	4.259056	6.789253104	4.264077872	6.939702668	4.273013149	7.08922255	4.291173732	7.238392808	4.307347815	7.379072765	4.359962254	7.502529767	4.445473133	7.624592246	4.533713463	7.72434633	4.646061957	7.829261341	4.75385342	7.915086087	4.877151502	7.949563781	5.020831074	7.887096302	5.153195542	7.764127979	5.237848253	7.626030472	5.297749174	7.481107351	5.337614256	7.331452387	5.353506256	7.181614665
AMHN_67235	6.755665	4.47558	5.43341564	4.25483086	5.58252474	4.21056722	5.733890855	4.17404741	5.885860635	4.13988843	6.039476075	4.114084635	6.19350293	4.090837765	6.348837085	4.080633135	6.50423276	4.081425205	6.659920655	4.083601475	6.813759105	4.104625935	6.96762447	4.12798431	7.11651056	4.173374535	7.255980245	4.24162713	7.372914385	4.343285085	7.468670265	4.46614437	7.56661395	4.58723111	7.66717608	4.70526492	7.6989204	4.85566594	7.63421674	4.99184046	7.51599837	5.09319466	7.383795735	5.174674055	7.246959875	5.248382705	7.094328755	5.27007235	6.93867162
AMHN_67239	6.84816	4.579707	5.620786851	4.399853307	5.767858869	4.362363522	5.917425018	4.336651794	6.064956174	4.300811793	6.214467849	4.274314083	6.364718814	4.252863	6.51501258	4.235151168	6.666419172	4.227077343	6.818234319	4.225626	6.967450278	4.24784361	7.117833537	4.263438738	7.266345225	4.294099818	7.39247199	4.375908093	7.50826815	4.473766743	7.620387315	4.576173972	7.73075553	4.680480009	7.791680808	4.818859533	7.802046432	4.965904314	7.728724428	5.097630228	7.614714237	5.192675685	7.484614761	5.270915913	7.35511839	5.347899348	7.205801265	5.374292001	7.054274052
AMHN_67240	6.612306	4.581876	5.337471792	4.293627729	5.478234225	4.230316623	5.624233635	4.180896723	5.775067767	4.148406012	5.927579877	4.124745756	6.081310245	4.112283513	6.235619094	4.110663	6.389793858	4.117735026	6.543945636	4.125623055	6.695806476	4.152926592	6.847483428	4.181559486	7.000267539	4.193213388	7.1394516	4.259872788	7.265924403	4.346702403	7.371407157	4.459192056	7.460822697	4.584618996	7.541162598	4.7163441	7.580188995	4.863335739	7.544480244	5.010844563	7.422167907	5.098957563	7.282137195	5.15947587	7.138689231	5.212657812	6.985801683	5.221653	6.831588609
AMHN_67243	6.672435	4.597075	5.3191019	4.38947033	5.463785775	4.327167565	5.61188789	4.2740208	5.765735395	4.240177935	5.91941504	4.2055034	6.07568507	4.188591505	6.2324892	4.174331035	6.38914836	4.160375765	6.546665895	4.15835	6.702928295	4.171698685	6.856855915	4.205110455	7.0083076	4.24826192	7.155654345	4.303789245	7.297816505	4.3713033	7.4207854	4.4679754	7.528257765	4.582925165	7.606427115	4.71845304	7.614812485	4.87146506	7.563676225	5.01810603	7.4426835	5.114827725	7.309421735	5.198826395	7.16569924	5.26152592	7.01039059	5.28334772	6.852979875
AMHN_67244	6.877086	4.648473	5.548028634	4.58161461	5.69510148	4.526547183	5.849324622	4.49649018	5.999168598	4.449053118	6.154507998	4.428777033	6.30740412	4.393755414	6.463005021	4.371176559	6.619218693	4.352812944	6.776177838	4.347013086	6.93278181	4.333013025	7.089947814	4.328427	7.24244583	4.36312467	7.384042767	4.431337401	7.514285877	4.519143192	7.634993958	4.619918652	7.745925024	4.730478933	7.825066155	4.865276844	7.846388244	5.018356407	7.77184875	5.15527755	7.639942962	5.236623876	7.502826669	5.310714525	7.367103747	5.388501315	7.215003837	5.42548224	7.060932912
AMHN_67245	6.724905	4.648605	5.46422178	4.377013425	5.608359295	4.323414125	5.75341192	4.272314075	5.89996794	4.22706227	6.052556765	4.208310205	6.20213111	4.172544015	6.355342825	4.16454257	6.50870065	4.15327672	6.66100879	4.1731323	6.81394751	4.18918902	6.96717845	4.20226971	7.11399593	4.24774837	7.25243131	4.31465906	7.36618948	4.41710524	7.472315325	4.5284103	7.577137715	4.640941915	7.66395397	4.767196335	7.710589975	4.912721895	7.69783611	5.060069985	7.60297996	5.17929959	7.47078117	5.25277754	7.3182654	5.272575445	7.166122595	5.294953345	7.012653265
AMHN_67248	6.54419	4.540945	5.273052225	4.335648915	5.41257574	4.25760695	5.562911395	4.20939065	5.719218335	4.176204455	5.876055885	4.14843971	6.035515725	4.136908555	6.194921735	4.125685	6.354750695	4.123766345	6.514110565	4.12447767	6.67237461	4.14619423	6.829177555	4.177404095	6.982685335	4.221898435	7.12373916	4.29705665	7.248559395	4.396938215	7.372345325	4.498092475	7.490479105	4.60521033	7.58701552	4.73066499	7.60282616	4.8872257	7.54328249	5.034523805	7.43959822	5.153218955	7.30095521	5.232695105	7.152749685	5.29246563	6.996650375	5.317635	6.83682526
AMHN_67255	6.68856	4.608956	5.3565179	4.376947536	5.507252672	4.318726312	5.66273094	4.27514304	5.8222185	4.249046124	5.982843884	4.231828848	6.144261132	4.225501624	6.30581292	4.221200188	6.467314736	4.215380372	6.627621068	4.228699832	6.788377148	4.243768312	6.946788388	4.27571964	7.101570892	4.320529148	7.241650096	4.401114764	7.376378452	4.490026484	7.490391492	4.603236128	7.596097648	4.725433044	7.693493076	4.854080192	7.722053996	5.008412948	7.649813704	5.152159328	7.53104948	5.25747724	7.392726984	5.341022736	7.244871368	5.403556928	7.084418964	5.420339832	6.923090128
AMHN_67256	6.714848	4.66094	5.22680906	4.310804772	5.386839824	4.270701348	5.54338552	4.21851816	5.702441548	4.174697588	5.863690732	4.139645772	6.027976296	4.124518024	6.192873004	4.118909424	6.357669144	4.11963274	6.522113296	4.133337064	6.681842356	4.173614548	6.843327488	4.206589248	7.002580784	4.248352044	7.152960888	4.315268444	7.292143132	4.402252028	7.416882264	4.509790164	7.530682692	4.62928042	7.62841158	4.760834968	7.673114056	4.919179284	7.616927488	5.068097284	7.487264392	5.167524224	7.33388272	5.227926912	7.175762748	5.272958168	7.011132932	5.268216	6.847145204
AMHN_70932	7.094784	4.793344	6.13835712	4.58895232	6.245548672	4.555577472	6.35308544	4.524396928	6.463895808	4.506322688	6.575841024	4.49699392	6.687956864	4.491776	6.800283008	4.491216512	6.912569472	4.487915136	7.024899584	4.487808	7.13656704	4.498485888	7.243369728	4.5302656	7.346795648	4.574088192	7.439134976	4.63666752	7.52346688	4.710754048	7.599739776	4.793121792	7.668088576	4.882270848	7.728437888	4.976887808	7.761408	5.082146944	7.742008448	5.191306624	7.663465856	5.265381248	7.555524352	5.292760448	7.444182272	5.307648384	7.332498944	5.319393664	7.220442624
AMHN_70942	6.782768	4.42933	5.36616181	4.372980558	5.51603665	4.32823482	5.666246066	4.284660098	5.817280516	4.243997708	5.967459516	4.200274708	6.116851502	4.153962546	6.270285014	4.12513198	6.424440906	4.098723288	6.580288688	4.086591106	6.735843716	4.072576934	6.892242788	4.071942	7.046581176	4.091062258	7.19076062	4.150202368	7.322849704	4.232781808	7.446703656	4.328250028	7.57067547	4.42322779	7.681610226	4.532812836	7.759809762	4.66627064	7.7646345	4.81966233	7.673359886	4.942546772	7.54303493	5.027586106	7.39684803	5.082791146	7.248452168	5.131186804	7.09289714
AMHN_70943	6.681346	4.525199	5.310501028	4.387906243	5.460521633	4.349509794	5.608130605	4.302736501	5.75710604	4.26077099	5.907478906	4.223779714	6.059059524	4.192467195	6.211847894	4.167340534	6.365580788	4.149770065	6.520180786	4.142740329	6.674893043	4.148121019	6.828920133	4.163628245	6.981019465	4.192703326	7.130978134	4.231293325	7.270194778	4.299117116	7.392584185	4.393538548	7.49886249	4.505662063	7.588828401	4.631190851	7.631537144	4.778265625	7.595262003	4.92337006	7.523733665	5.059954424	7.411331438	5.164355294	7.272273505	5.229833259	7.121823219	5.263421926	6.968001292
AMHN_70944	6.855666	4.482996	5.602059054	4.420469394	5.728038186	4.351075548	5.862639948	4.300890684	6.00021237	4.259336166	6.141345726	4.233148062	6.283898826	4.21415127	6.424673388	4.184768742	6.5665089	4.162766568	6.710196252	4.158924	6.853883604	4.163769648	6.994982238	4.190872098	7.130401896	4.237804668	7.257121764	4.30531581	7.374937368	4.38752979	7.485519222	4.47946593	7.589696796	4.578485358	7.676328186	4.692450678	7.735293858	4.823063268	7.717701378	4.962186606	7.62834624	5.07064656	7.503470496	5.14167234	7.368656544	5.19084255	7.227141246	5.206243686	7.083434604
AMHN_70945	6.79644	4.566114	5.500382328	4.578210882	5.62438611	4.498094916	5.759557146	4.43830968	5.897560032	4.385918502	6.037226874	4.337667684	6.178229568	4.29363144	6.322400028	4.261223358	6.468421932	4.238572464	6.615822654	4.227803622	6.763207752	4.220151768	6.910171002	4.233572784	7.054009452	4.266027738	7.19168814	4.319496972	7.32658185	4.379911074	7.455054096	4.451390874	7.572159882	4.541455422	7.677567198	4.643741844	7.7424732	4.774667058	7.735649418	4.92072021	7.654260096	5.043638124	7.546442778	5.144159034	7.419493872	5.219224542	7.27906536	5.265217692	7.135742502
AMHN_70946	6.87291	4.49757	5.64569643	4.307005428	5.771289612	4.254210576	5.901271332	4.213888206	6.033184476	4.179862434	6.166955058	4.154247702	6.301126722	4.130572182	6.435792924	4.112858376	6.571327488	4.12261674	6.705366756	4.146806268	6.837478494	4.178577414	6.969395532	4.212054132	7.098162324	4.255125666	7.217143494	4.320786294	7.315957638	4.413599784	7.410702552	4.511502732	7.50531507	4.60954197	7.58613504	4.717004688	7.62369267	4.846877376	7.573942926	4.972859958	7.46915928	5.057048238	7.347717102	5.118795396	7.217638032	5.158475256	7.083735054	5.182536282	6.947744892
AMHN_70947	6.676481	4.548187	5.292097706	4.313237733	5.432235641	4.239815377	5.584435171	4.195318127	5.738119205	4.156198417	5.892053181	4.11809741	6.047373199	4.086941761	6.202583394	4.054729539	6.35962271	4.036942	6.518154104	4.040414679	6.676075791	4.054615929	6.833652861	4.072456486	6.984205046	4.120759671	7.120188642	4.199525484	7.250109251	4.290455141	7.376435997	4.38614127	7.485297099	4.500921453	7.573276683	4.632686331	7.61187	4.782719697	7.569694181	4.93457461	7.494567675	5.070683177	7.358512126	5.152084742	7.212602803	5.211942064	7.056676865	5.239696987	6.898751391
AMHN_70948	6.803264	4.567576	5.524123384	4.332390088	5.660835128	4.292601768	5.79885904	4.257835088	5.93702148	4.223753352	6.0775312	4.2004768	6.217871608	4.176130504	6.357507832	4.14810552	6.499706824	4.140448	6.642044344	4.1440074	6.784170224	4.153284928	6.925830496	4.166422	7.063527328	4.202831776	7.19279704	4.260397856	7.309129776	4.341798448	7.412321592	4.439791616	7.510714952	4.542779488	7.599826936	4.653686544	7.64949692	4.785672944	7.625670104	4.925859432	7.549729824	5.04176504	7.429291272	5.11778228	7.303704096	5.184279568	7.165787928	5.214913496	7.023731312
AMHN_70949	6.720984	4.488408	5.374232916	4.43503548	5.518563528	4.37040318	5.667646116	4.318046172	5.820003924	4.275526452	5.973567168	4.237828476	6.125316444	4.193781612	6.28039908	4.162409268	6.436318932	4.138048608	6.594010116	4.125036876	6.751852464	4.116312	6.909966132	4.120250016	7.065556524	4.145858748	7.2066468	4.214537592	7.33961298	4.299894864	7.466935704	4.393845228	7.590347544	4.492330512	7.699445316	4.60629654	7.75318218	4.752181428	7.730860296	4.902864804	7.623088116	5.017261068	7.492780872	5.104347036	7.349818488	5.172165408	7.199445192	5.217979728	7.047327696
AMHN_70950	6.90795	4.58982	5.63710779	4.55760612	5.75992224	4.49320158	5.88414924	4.43153313	6.0127803	4.3799499	6.14518074	4.33845576	6.2791524	4.30217064	6.41552733	4.27652028	6.55406172	4.26861	6.69285927	4.26861	6.83120016	4.2768531	6.96810528	4.29881148	7.10293608	4.33128465	7.2290439	4.38801885	7.34651001	4.46165334	7.46139483	4.53953709	7.56977805	4.62624444	7.66792899	4.72427154	7.73613	4.84099848	7.71106014	4.97519073	7.61703849	5.07583008	7.50115908	5.15185623	7.38700956	5.23059138	7.26142032	5.28756165	7.12568394
AMHN_70952	6.766131	4.438458	5.383411905	4.200508626	5.527150554	4.190001177	5.668852005	4.163749983	5.812641003	4.150802544	5.955426894	4.129384854	6.098476149	4.109810712	6.242559495	4.10538	6.386944935	4.10538	6.531326502	4.10538	6.675262674	4.11200283	6.817316568	4.135690098	6.953607438	4.183347363	7.08844206	4.232886906	7.207153383	4.315071966	7.318711275	4.406618067	7.422573516	4.506514356	7.497140385	4.627495257	7.538883579	4.765164915	7.51110255	4.902819081	7.414420851	5.00666583	7.288374066	5.075938308	7.153729221	5.127623493	7.012035516	5.153890179	6.8679909
AMHN_70953	6.750222	4.497594	5.396752686	4.224704208	5.533059666	4.21088196	5.668680897	4.191313212	5.803968831	4.16935392	5.939597724	4.1501223	6.075207462	4.1313504	6.21208143	4.133288886	6.348625932	4.144854675	6.485645478	4.147819869	6.621485076	4.162760769	6.755868894	4.189589262	6.88438362	4.236350448	7.001209965	4.305944394	7.106799987	4.393180095	7.212064374	4.480906164	7.311804459	4.574620086	7.401744846	4.677903846	7.440028029	4.806579474	7.421761821	4.940982447	7.32395256	5.035014342	7.210110564	5.110496535	7.08056913	5.154652641	6.953996721	5.199873765	6.817084443
AMHN_70954	6.7344	4.591104	5.558737728	4.378769344	5.685851968	4.326389376	5.820477504	4.300049088	5.956633408	4.281134208	6.092598016	4.260204864	6.22891008	4.241086976	6.366459712	4.239029568	6.504067904	4.23584	6.64171904	4.23584	6.77857376	4.243893952	6.911325376	4.278994816	7.040313536	4.326974976	7.16873952	4.37646208	7.292289408	4.435463232	7.406040256	4.51267264	7.510011584	4.602573952	7.590133376	4.713642752	7.624512	4.843177472	7.566920192	4.963490944	7.46027072	5.05017536	7.344470272	5.124593408	7.226803712	5.195935104	7.091943936	5.218414336	6.95552256
AMHN_70955	6.924486	4.618938	5.692864611	4.393053111	5.826711867	4.362085053	5.959476927	4.326160851	6.093457497	4.295361396	6.228261477	4.268059473	6.363434031	4.242682761	6.499414311	4.222705266	6.636229764	4.208730822	6.77344908	4.203312	6.9107625	4.206468405	7.046856489	4.226383164	7.17578289	4.274089971	7.293852042	4.344256266	7.401816777	4.429267467	7.500512268	4.525061418	7.593553677	4.626282033	7.668758457	4.740779154	7.729635903	4.863831897	7.731133725	4.998604509	7.650125865	5.105745834	7.536546258	5.183303214	7.40578875	5.22375225	7.276246752	5.269878894	7.143595401
AMHN_70956	6.91352	4.58312	5.658976348	4.272077628	5.794671656	4.26076742	5.930308704	4.248715368	6.065697176	4.234243584	6.201015736	4.219080448	6.336679972	4.211662008	6.47280252	4.213083552	6.608928952	4.210256	6.745039848	4.211968844	6.880909936	4.221030216	7.015812908	4.239296668	7.143623696	4.28529488	7.257184088	4.359976432	7.363221172	4.445385592	7.462709832	4.537902472	7.55366146	4.639247684	7.629648036	4.751992436	7.6695406	4.88168308	7.641369948	5.009594852	7.537818624	5.095839072	7.417049528	5.158647236	7.284523564	5.186608152	7.148571912	5.192908	7.01258142
HMCZ_29800	6.045763	3.878414	7.199964208	4.005698738	7.080050923	4.041541696	6.961882616	4.08432757	6.842727749	4.124184594	6.722718891	4.161498143	6.599750353	4.187413841	6.475064584	4.202798011	6.350603874	4.219899412	6.226254152	4.237814725	6.100739056	4.242208	5.975575422	4.233162478	5.854912968	4.200905049	5.742201571	4.146218795	5.647877186	4.063215186	5.564719427	3.969251512	5.489022528	3.86910334	5.417888469	3.765665607	5.35430776	3.658179895	5.344855282	3.536127008	5.421026963	3.439968238	5.530787929	3.38066365	5.646992365	3.333077545	5.770494262	3.315072825	5.896080267
HMCZ_29801	5.728824	3.783072	6.637029348	3.961764924	6.535515912	3.999472152	6.4311471	4.028462652	6.326070468	4.054395972	6.21899688	4.070013192	6.110757648	4.074621552	6.002816604	4.083732852	5.89469484	4.090296	5.78638332	4.091461644	5.678195292	4.091497788	5.571904824	4.071669792	5.474171448	4.026369312	5.387823432	3.961596252	5.318164908	3.87913974	5.253187032	3.792451368	5.172697356	3.720313968	5.1130959	3.630502152	5.078680788	3.528494748	5.122815624	3.431463168	5.206010076	3.364232316	5.307839772	3.32732628	5.411838108	3.297459288	5.51879724	3.28136316	5.626720212
HMCZ_44669	5.370337	3.843826	4.322560592	3.73107161	4.437859167	3.678888269	4.553352202	3.627145704	4.673638676	3.589378331	4.799036207	3.572641807	4.924744874	3.558115645	5.050148887	3.541025852	5.17610387	3.529004983	5.302522316	3.52368002	5.428639349	3.532382105	5.553761395	3.550703478	5.673221414	3.592515619	5.781260149	3.658110218	5.875621864	3.742441038	5.968602913	3.828275682	6.057124346	3.918343072	6.135157903	4.017245428	6.169755578	4.13739578	6.133540644	4.255403831	6.049417248	4.348725185	5.939819592	4.410475958	5.821205474	4.4544304	5.697165922	4.475821	5.570796091
HMCZ_47059	5.434792	4.080184	6.475955488	4.354374328	6.36132424	4.3721282	6.245390736	4.377936	6.130082184	4.38724484	6.015264432	4.404377032	5.899834816	4.415492016	5.783901312	4.412867872	5.668213208	4.403513224	5.552970096	4.389401088	5.439673824	4.3643572	5.326910888	4.337287944	5.221051872	4.290354376	5.124583496	4.226285344	5.042934008	4.144599864	4.971784368	4.052892248	4.906449072	3.956947392	4.84208556	3.860482288	4.816004448	3.75218236	4.889647352	3.663573328	4.985209384	3.59833292	5.090194776	3.549036968	5.201511488	3.517406544	5.3171636	3.511467864	5.433038208
HMCZ_50515	8.422917	4.975965	9.609697998	5.212870503	9.454585158	5.234528343	9.310480449	5.29614261	9.163378722	5.350504551	9.011060811	5.389393338	8.854331259	5.399208	8.697151773	5.397900141	8.540056173	5.391974739	8.384188359	5.372307285	8.230173663	5.340796653	8.077558338	5.304393942	7.931177268	5.247160812	7.791819744	5.176311459	7.673578614	5.073585426	7.564603074	4.960324074	7.45574955	4.846948332	7.370372667	4.71568962	7.353797556	4.561747371	7.415495709	4.417478703	7.533858855	4.320285333	7.67339559	4.248402657	7.821774672	4.197136872	7.976830317	4.179048	8.133441666
HMCZ_7407	5.909338	3.82159	7.014586438	4.062484	6.88385832	4.078686352	6.754453632	4.10432818	6.625349318	4.131507566	6.495358752	4.153970188	6.364580076	4.171350244	6.233408832	4.185393472	6.101797436	4.194446328	5.970697568	4.209286588	5.838895836	4.210553512	5.708152848	4.19552589	5.581195762	4.159888448	5.462426098	4.103385422	5.371499022	4.008568354	5.291367566	3.903770542	5.21171195	3.798612876	5.136267518	3.69137341	5.098705898	3.566783628	5.14736946	3.447225854	5.255432724	3.375308586	5.373771158	3.317000342	5.489908832	3.25473073	5.618269646	3.227233126	5.749806692
HMCZ_7409	8.448321	6.126608	9.588311165	6.274795331	9.45872662	6.337641533	9.32596729	6.393071825	9.191249772	6.44403803	9.054297787	6.487166636	8.91164573	6.506477084	8.768266623	6.519215	8.624979609	6.528952623	8.483296952	6.554874379	8.342389815	6.58484338	8.198952544	6.582521667	8.057861221	6.554418761	7.927903457	6.493971824	7.804169241	6.420316812	7.68894151	6.334074141	7.582608024	6.237391032	7.505356538	6.116463229	7.463366977	5.980747229	7.502845792	5.846170274	7.601075094	5.742269982	7.721280694	5.66318633	7.850918556	5.600713347	7.989513674	5.564278448	8.132136649
HMCZ_7422	8.272722	6.200868	9.639665636	6.438332836	9.50062611	6.457160748	9.365044572	6.497990476	9.229800996	6.5398096	9.090976982	6.568056366	8.951124388	6.59082227	8.810110968	6.602837064	8.668534278	6.607402	8.527261264	6.59922234	8.38633111	6.584543034	8.247458116	6.556771374	8.10981452	6.523239666	7.972959502	6.48664181	7.839635942	6.43905774	7.711881408	6.378817238	7.602117228	6.290785484	7.515412832	6.17951272	7.46945	6.04844224	7.505949896	5.913938262	7.59936945	5.808680242	7.716838184	5.729773462	7.84404904	5.667701108	7.981286102	5.634086134	8.122191766
HMCZ_7482	8.434062	6.19506	9.667278936	6.45298425	9.53614854	6.476588892	9.406642518	6.508217844	9.279326718	6.54732477	9.14703048	6.56386119	9.01393425	6.570548928	8.8806429	6.567651396	8.747341794	6.565788	8.614216296	6.5616417	8.481578598	6.548290614	8.349828696	6.528529836	8.221483638	6.492432636	8.09935803	6.439413654	7.993607868	6.35879007	7.894364958	6.269795838	7.804073178	6.171752916	7.723717884	6.065739342	7.69097187	5.93984304	7.73362998	5.81545404	7.830643644	5.725928106	7.94721321	5.661416556	8.069363208	5.60845611	8.197571682	5.572119888	8.328804516
NMBE_1051369	5.749677	4.01465	4.58902423	3.875100766	4.707746158	3.84833876	4.824963465	3.815114913	4.943077959	3.785619454	5.063000791	3.764118385	5.182958533	3.742795357	5.304193981	3.731781252	5.425911187	3.728388	5.547471298	3.733760649	5.668664854	3.746258429	5.789153228	3.764331336	5.90663236	3.796141328	6.018312941	3.844676701	6.127075046	3.899509838	6.220026412	3.977935153	6.306051634	4.064124452	6.382535953	4.158301159	6.422403173	4.271702803	6.413906079	4.390955363	6.347210524	4.491010914	6.245629406	4.557196783	6.134926305	4.60791054	6.017091091	4.638236857	5.896637627
NMBE_1051371	5.918064	4.158256	4.939940716	4.048456044	5.042350188	4.014831648	5.147140368	3.988370664	5.25063198	3.957236964	5.356135308	3.933805972	5.463323936	3.920390984	5.571296672	3.915565704	5.679347464	3.913444	5.787405352	3.915178972	5.894938136	3.924332812	6.001846472	3.940252688	6.104426248	3.97248272	6.1961385	4.02921524	6.28567228	4.08976186	6.378498604	4.145071632	6.456373656	4.219625756	6.516143264	4.309159536	6.540237732	4.412161524	6.4962993	4.509323504	6.410270944	4.5728398	6.312449036	4.618637384	6.212498328	4.659762252	6.107683312	4.683136476	6.000327928
NMBE_1051372	5.741406	4.074774	4.528571058	3.938350284	4.649002875	3.896416128	4.770278601	3.856936017	4.894774599	3.829620201	5.018723292	3.799599639	5.143544142	3.774077571	5.270134023	3.759042573	5.397405387	3.755335023	5.524899204	3.758763624	5.652138789	3.766065732	5.777517537	3.788141544	5.900085609	3.822904239	6.018642465	3.869894787	6.123008232	3.942495678	6.214447008	4.031243832	6.30184632	4.124119725	6.385612233	4.220293572	6.446073546	4.331470638	6.435579414	4.454409465	6.344338374	4.541519235	6.240357486	4.614953442	6.123717963	4.665799842	6.005425932	4.713411846	5.883045003
NMBE_1051373	5.813901	4.100781	4.698095978	4.102793916	4.813635215	4.061907452	4.929799027	4.020810417	5.043814301	3.974156449	5.160827535	3.93560768	5.280249844	3.905114144	5.40171719	3.885209831	5.524569308	3.875694877	5.647746205	3.871447767	5.770880274	3.866229889	5.893982222	3.869574042	6.015670846	3.888900177	6.133212292	3.924418865	6.237634094	3.988328948	6.33144169	4.068242427	6.421562509	4.152285239	6.503867218	4.243883624	6.553494163	4.354479796	6.539582201	4.475115565	6.468080855	4.574654975	6.378109934	4.658480078	6.271885787	4.720569971	6.156410792	4.763348005	6.035346743
NMBE_1051377	5.87452	4.166224	4.8281887	4.033167924	4.946745884	4.000112036	5.063994816	3.962605208	5.182674536	3.930133168	5.303073364	3.904505124	5.4244705	3.884254248	5.547031728	3.8732188	5.669996604	3.868018228	5.793084016	3.867092	5.915720928	3.877388628	6.038238908	3.88913046	6.155138252	3.926312928	6.261009356	3.988575632	6.35549182	4.067157248	6.439180304	4.1573942	6.524025672	4.24648508	6.597893256	4.344622	6.620955252	4.462451176	6.566480792	4.570711732	6.474160728	4.651617928	6.368725708	4.714853712	6.25665212	4.765745796	6.139302276	4.801317276	6.016993328
NMBE_1051386	5.773185	3.993561	4.647057294	3.832635675	4.774466367	3.823960008	4.89943905	3.797629341	5.022875748	3.76506999	5.146139427	3.731804439	5.272185534	3.714495477	5.399813529	3.711081	5.527490958	3.708838815	5.655048333	3.712560489	5.782676328	3.717062514	5.909947692	3.726875163	6.03405528	3.755525697	6.147937092	3.812410107	6.245360913	3.893714913	6.330380331	3.988575228	6.418037406	4.080914409	6.490384065	4.18444686	6.519998562	4.307187951	6.475507962	4.422446853	6.371671845	4.495708041	6.260078121	4.55774418	6.144038868	4.610740959	6.019097964	4.63281324	5.891618271
NMBE_1051393	5.81553	4.09122	4.62613095	3.99046389	4.7507418	3.95757705	4.87523841	3.92433321	4.99826418	3.88600569	5.12183259	3.84950601	5.24758584	3.82153863	5.3754204	3.80607696	5.503155	3.78897666	5.63148222	3.77715639	5.76015216	3.77622105	5.88868287	3.7853067	6.01603191	3.80448831	6.13501644	3.85158732	6.23621166	3.9312126	6.32547594	4.02406116	6.41450103	4.11664197	6.49365507	4.21690542	6.5461662	4.33451907	6.52767003	4.45729137	6.44552076	4.55419902	6.33459015	4.61980134	6.21939696	4.67704629	6.09595707	4.71227862	5.96855805
NMBE_1055699	4.850032	3.389936	3.865652032	3.299679328	3.97208944	3.2800548	4.076501264	3.251582928	4.180817344	3.222719104	4.28569592	3.196063376	4.391603744	3.173817856	4.498932768	3.159818288	4.606911056	3.1537924	4.715146656	3.153568	4.82334336	3.156114192	4.93142936	3.161748128	5.034674304	3.189896864	5.121119168	3.254706576	5.20530208	3.322702768	5.293563088	3.385352256	5.378491008	3.452292272	5.444060688	3.5373668	5.472664208	3.641240064	5.45498448	3.745753616	5.376794544	3.82029032	5.283387296	3.874334816	5.185303552	3.920022656	5.083105808	3.955477856	4.976222592
NMBE_1055702	4.959328	3.606784	3.95770432	3.484434352	4.072513072	3.46564696	4.1847804	3.434878128	4.297211392	3.405301264	4.411637232	3.383750112	4.52702344	3.368032192	4.642548608	3.353425952	4.758410368	3.341947856	4.874621072	3.33504	4.99098	3.337877872	5.106591632	3.35089688	5.22120584	3.37138576	5.330391344	3.411440208	5.425906272	3.475726192	5.512537024	3.55354688	5.594288736	3.636110736	5.64500296	3.739527856	5.674638496	3.851335072	5.616451312	3.947541712	5.52656272	4.020789072	5.423889808	4.074347344	5.314117584	4.113212912	5.201476608	4.141174752	5.086257152
NMBE_1055705	5.75501	4.04142	4.66320189	4.01540554	4.77303219	3.97561954	4.88238436	3.93516695	4.98980656	3.88913036	5.09894235	3.84726781	5.21363073	3.82491087	5.32872744	3.80446645	5.44369153	3.78328913	5.55995041	3.77415929	5.67645708	3.78352296	5.79264616	3.79632079	5.90836758	3.8127901	6.01789076	3.85165823	6.11671011	3.91230047	6.1945057	3.9992957	6.27811214	4.08098613	6.36487703	4.15930173	6.41722005	4.26349219	6.42034011	4.37640765	6.35583095	4.47256413	6.25702556	4.53399162	6.15581905	4.59238979	6.04942989	4.64065998	5.93864682
NMBE_1058274	5.62587	3.97399	4.607123785	3.87320501	4.715877065	3.856452645	4.8193599	3.81949183	4.92052401	3.776187525	5.02432842	3.740265905	5.132983535	3.722826385	5.24169281	3.705887845	5.35138035	3.696992065	5.461247295	3.690709505	5.571033	3.68317111	5.680872865	3.68929119	5.78932488	3.707742825	5.891101675	3.7480751	5.97982591	3.812163305	6.0607071	3.88674501	6.139621605	3.96316477	6.204505285	4.05152681	6.250148625	4.14984075	6.224395545	4.254122445	6.154549455	4.337630395	6.06980598	4.407693125	5.97534417	4.46404999	5.87307655	4.50354617	5.7649258
NMBE_1058384	6.106247	4.262153	4.906134324	4.111770467	5.025278349	4.076895613	5.142674558	4.036532913	5.260655841	3.998066149	5.382773375	3.975811119	5.505475983	3.956933225	5.628985845	3.945394677	5.753073375	3.943695	5.877042409	3.937296216	6.001004037	3.942010135	6.124339858	3.955585333	6.244946568	3.984016967	6.359713647	4.030537756	6.460168631	4.102016765	6.549418337	4.187822681	6.633050592	4.279123849	6.726621699	4.360663909	6.786565863	4.468921114	6.795734491	4.588468766	6.727232694	4.688138714	6.618794042	4.748330979	6.507755884	4.803850058	6.394607016	4.854773714	6.274914947
NMBE_1059182	6.086808	4.351436	5.003118352	4.266759508	5.125437924	4.235325864	5.24283008	4.188834988	5.359720576	4.14155632	5.48108142	4.106261752	5.603274648	4.073843368	5.728273456	4.055114728	5.8534432	4.03739684	5.978404848	4.018285452	6.104358668	4.011321668	6.23054288	4.019047232	6.353159732	4.046690556	6.461332492	4.112095872	6.564076176	4.185486872	6.657002188	4.27065016	6.740125392	4.365679428	6.813534972	4.468460272	6.853218136	4.585380496	6.838543652	4.7098442	6.775542588	4.817545028	6.67852526	4.897089724	6.57475596	4.969087224	6.45879818	5.017246584	6.334717224
NMBE_1059211	6.03037	4.163483	4.926158699	4.038838502	5.038612461	4.00658505	5.150481241	3.971778621	5.263111942	3.939702108	5.374948223	3.906332857	5.491291032	3.893138263	5.608182713	3.885096566	5.724984119	3.876000457	5.841742193	3.875076041	5.957900841	3.89038307	6.072405651	3.913572912	6.182992526	3.951892844	6.287639306	4.003974297	6.388953133	4.062021122	6.479932278	4.135815518	6.564805222	4.216326374	6.637101053	4.308085495	6.669401448	4.41888903	6.649205125	4.530801142	6.571005309	4.616096573	6.475451027	4.68390032	6.377159607	4.746962824	6.268255458	4.78912486	6.153371493
NMNH241525	7.90704	6.296256	9.974870496	6.3181656	9.766090368	6.389446464	9.557364096	6.460962336	9.34785936	6.530098752	9.13478544	6.587142048	8.919278208	6.6343248	8.702488224	6.673071744	8.482437504	6.689419488	8.2628568	6.711035328	8.04231648	6.70818096	7.823372256	6.682217472	7.608663072	6.634168128	7.403868288	6.553310688	7.22566368	6.424589952	7.059282912	6.279986592	6.878052576	6.15459024	6.725018304	5.997937824	6.657497568	5.792173632	6.734878848	5.590027584	6.895962144	5.44102272	7.09153776	5.339176128	7.283157408	5.229970848	7.488583776	5.153989824	7.70576544
NMNH241526	4.898816	3.727104	6.062614528	3.872790784	5.942664192	3.911480832	5.823838464	3.954098176	5.703107968	3.990082688	5.57898304	4.013028224	5.454107392	4.031286912	5.32874304	4.044838144	5.203381632	4.0592608	5.077587456	4.069753216	4.951466496	4.070548096	4.825604608	4.061312768	4.702147968	4.03579712	4.582960128	3.994584064	4.484177152	3.919120512	4.401409536	3.82441792	4.332696576	3.718828416	4.266992384	3.611616768	4.210105472	3.499535744	4.189927296	3.375449088	4.247297024	3.266070656	4.345876864	3.188752384	4.455558528	3.126304256	4.568369664	3.069750016	4.689871488
NMNH257533	4.250124	3.318992	5.239421068	3.497555904	5.13573992	3.533768668	5.033005912	3.573188368	4.92844966	3.607210704	4.820497044	3.62791972	4.710959636	3.638452984	4.60101936	3.6429539	4.491007048	3.644488	4.381234856	3.63720436	4.272143004	3.623541532	4.163510048	3.60598876	4.05730764	3.577438492	3.959637496	3.527237404	3.875520792	3.456644792	3.79855166	3.37800816	3.727225348	3.294347684	3.6654985	3.203603668	3.632097808	3.100170644	3.6706344	2.998655912	3.747117956	2.9206596	3.845038892	2.871440336	3.94024914	2.816831712	4.0458886	2.788569588	4.155372648
NMNH257534	4.496508	3.274488	5.516892072	3.542544	5.405643576	3.554701128	5.297895576	3.58632648	5.187771864	3.60809946	5.076092376	3.619205388	4.964034456	3.626138052	4.85210268	3.616661484	4.740349608	3.606270372	4.629739716	3.586644468	4.520012832	3.562911	4.412732616	3.529813968	4.309649316	3.485505888	4.216602348	3.423566556	4.135228956	3.346177212	4.058149716	3.264493716	3.984263496	3.18015594	3.92556186	3.084670188	3.895639452	2.977652772	3.92981922	2.87407278	4.015237104	2.802935448	4.121897112	2.772358668	4.231865772	2.749665888	4.341490164	2.725517196	4.452956784
NMNH257535	4.30122	3.18934	5.3166883	3.47277896	5.21819648	3.4829641	5.11999194	3.49662054	5.0213219	3.50648914	4.92260132	3.51578318	4.8236573	3.52228156	4.72465476	3.52640722	4.62575064	3.51954176	4.52775624	3.50568316	4.4320388	3.47979604	4.33813814	3.44859158	4.25120136	3.40160002	4.17351606	3.3403482	4.10359796	3.2701242	4.037082	3.1966949	3.97340958	3.12067742	3.91118952	3.04347092	3.8884678	2.95100134	3.92407722	2.86092842	3.99982604	2.79764968	4.09391822	2.76656226	4.18886692	2.73804972	4.28601012	2.71852	4.38404974
NMNH257536	5.16981	3.37566	6.263810904	3.504376308	6.156834378	3.524332572	6.050291106	3.546617244	5.943928578	3.56974716	5.83744644	3.592297632	5.73004995	3.609893592	5.621986302	3.622404798	5.513585088	3.631965624	5.40488352	3.63007047	5.296734816	3.619223172	5.192527926	3.589009686	5.089091856	3.556598034	4.995240534	3.503932422	4.91731329	3.428570148	4.845712086	3.346600086	4.766160804	3.272447202	4.69244649	3.193196274	4.667448	3.089757546	4.714651422	2.994757968	4.803274458	2.933871162	4.904775504	2.895909606	5.008963788	2.864404332	5.114247168	2.838744	5.22289026
NMNH257537	5.628195	3.505065	6.72504414	3.66864375	6.61657446	3.684350025	6.50985324	3.71056878	6.40192656	3.730738515	6.296532975	3.761939295	6.188959245	3.784571535	6.080647035	3.803408205	5.970743835	3.804000075	5.861014395	3.80759202	5.751431565	3.79876284	5.64282885	3.78352083	5.53719363	3.75347121	5.440129665	3.702654555	5.35451757	3.634589505	5.277479445	3.556169445	5.2066641	3.472172775	5.12803227	3.39559077	5.090625	3.295453425	5.12237421	3.19304091	5.202512865	3.119173905	5.29789353	3.064770735	5.39844627	3.020510805	5.50475481	2.99548122	5.614590135
NMNH257538	4.466134	3.302776	5.618143324	3.645164658	5.48620903	3.657341666	5.358917616	3.695885484	5.230051316	3.728731222	5.09926719	3.752552362	4.966924006	3.761788	4.833926598	3.760068024	4.701063728	3.754288166	4.568881462	3.74035425	4.438994256	3.712871566	4.312504794	3.67203005	4.190737352	3.618892816	4.078617076	3.547326514	3.98348552	3.45454014	3.900211774	3.351088332	3.829067552	3.238701618	3.769469856	3.120221124	3.734825002	2.993185596	3.754264424	2.863889302	3.844191206	2.770021348	3.970469628	2.73278334	4.10023021	2.704216438	4.232074812	2.689396154	4.364787316
NMNH257539	4.476542	3.399055	5.610700517	3.658882526	5.505563581	3.678949042	5.400794764	3.700909893	5.294690508	3.714194421	5.187761343	3.718808	5.080727385	3.717749322	4.973701488	3.716121	4.866683652	3.714183673	4.760111858	3.704752303	4.654652482	3.686897188	4.552508864	3.65491114	4.450687686	3.622054504	4.358983063	3.568069987	4.280450114	3.495711764	4.207366401	3.417506629	4.136077604	3.33765705	4.065361138	3.257536084	4.032238489	3.158952741	4.074392145	3.063110138	4.161985658	3.003829544	4.25816951	2.957266521	4.35648684	2.916776118	4.462478242	2.902505461	4.569004357
NMNH257540	4.345836	3.452856	5.369291202	3.600641484	5.257801296	3.624857478	5.149453056	3.660793158	5.042087094	3.699735204	4.932418326	3.731557764	4.821272082	3.75780867	4.708393998	3.774575046	4.594893534	3.787590906	4.480887048	3.793319508	4.367140338	3.7842057	4.254254136	3.770083086	4.148801316	3.728121144	4.056556482	3.661431774	3.971006292	3.585782838	3.893165496	3.50225403	3.820525632	3.414252204	3.758490582	3.318375918	3.716861478	3.214966128	3.752025948	3.10901811	3.842455056	3.042864528	3.945948732	2.994575958	4.048511544	2.944382364	4.157449692	2.911932012	4.271361468
NMNH257541	4.2161	3.34362	5.18022232	3.48133352	5.08273598	3.50830858	4.98532412	3.53558156	4.88770478	3.56208314	4.78939916	3.58586088	4.69010136	3.60517248	4.5905216	3.62295192	4.49043378	3.63622	4.38951338	3.63174588	4.28901592	3.62032384	4.19070764	3.59800644	4.09727514	3.56012538	4.01236794	3.50559804	3.93503376	3.44048656	3.85974512	3.37296512	3.78571998	3.30416954	3.72568644	3.22506114	3.72434846	3.12563832	3.7783172	3.04374224	3.86091552	2.98644052	3.95245942	2.94344162	4.04553016	2.90458434	4.1449982	2.88735818	4.24579358
NMNH257542	4.75239	3.841263	5.76758526	4.002005781	5.657369163	4.031216331	5.547389172	4.062509457	5.435841195	4.088142093	5.323702953	4.110962646	5.210456829	4.126727262	5.096387361	4.136204799	4.982305785	4.145518878	4.867903347	4.14699	4.754436252	4.133674227	4.641922662	4.112787927	4.531682349	4.082947761	4.427538414	4.036198773	4.333992006	3.970752006	4.25372202	3.889177383	4.176282279	3.804890568	4.101031059	3.718733067	4.080138705	3.609521934	4.129975233	3.510551142	4.217891421	3.437412768	4.315403199	3.377844435	4.420897176	3.333843963	4.53066225	3.302205759	4.644946635
NMNH258758_3	4.232592	3.214496	5.078792568	3.468022576	4.978274968	3.487177768	4.877408528	3.504645608	4.775854744	3.517167672	4.673915944	3.526576016	4.571705824	3.531495952	4.469356168	3.533772456	4.367125376	3.53143652	4.265075464	3.523299504	4.163862768	3.50883944	4.062753432	3.492823808	3.967284968	3.457505696	3.887865728	3.394003896	3.829813584	3.310432168	3.76200684	3.233994864	3.69048172	3.16076172	3.638791384	3.073068512	3.626292576	2.974227928	3.673835592	2.88482928	3.756469328	2.824503216	3.847374448	2.778182432	3.944096152	2.745024544	4.043993592	2.72286416	4.1458988
NMNH258761_2	5.64543	3.4452	6.58265751	3.58276788	6.48028026	3.62587986	6.37589331	3.66384492	6.26862753	3.69336141	6.16107204	3.72189654	6.05208105	3.74252859	5.94107775	3.74796	5.829957	3.75333399	5.71885452	3.75937875	5.60789298	3.75713937	5.49847656	3.73762179	5.39274285	3.70424511	5.29960239	3.6450477	5.21354286	3.57453855	5.12679951	3.5048385	5.05947195	3.41662311	5.00709969	3.31918137	5.01639912	3.21156846	5.06600217	3.11317407	5.1432921	3.03503067	5.2395489	2.97952902	5.3441577	2.94248007	5.45377509	2.92429881	5.56484103
NMNH258771-11	4.203845	3.243338	5.21766144	3.432214283	5.119801655	3.466110549	5.022144904	3.501308315	4.921932007	3.528223335	4.820810663	3.551616496	4.719236397	3.573075628	4.61626432	3.584700626	4.512550388	3.588576493	4.408807823	3.586785629	4.306390185	3.572859579	4.205911782	3.546842594	4.107333569	3.514437847	4.01450278	3.468721358	3.937794973	3.398973973	3.870645382	3.319871406	3.807884449	3.237286025	3.749080076	3.151962288	3.731447354	3.052769767	3.750267044	2.951101793	3.808116116	2.870390572	3.89570186	2.815108058	3.990646285	2.773137286	4.089612345	2.743689547	4.192410021
NMNH258795_10	4.333995	3.308413	5.286570659	3.470244113	5.191339904	3.485880334	5.09886052	3.51332116	5.005993289	3.539686947	4.911369033	3.557639838	4.814953913	3.563184228	4.71840604	3.559469747	4.622123673	3.551874193	4.526346288	3.539437059	4.432997502	3.51485693	4.339838735	3.489394384	4.247908584	3.460613013	4.162819117	3.415721675	4.085702639	3.357755468	4.016572165	3.290335165	3.953475445	3.217211689	3.892789103	3.142083903	3.860249	3.052702089	3.878667828	2.959413172	3.950716265	2.895322106	4.033496871	2.845880724	4.122842243	2.809204454	4.214496476	2.778762369	4.310232213
NMNH258795_1	4.071092	3.311016	5.047875559	3.501277079	4.954235237	3.531050193	4.862026565	3.566130824	4.76697802	3.592064513	4.66957376	3.607049984	4.571242832	3.614390444	4.472701061	3.611969654	4.375143224	3.598762032	4.278113796	3.58092107	4.181617983	3.560703569	4.085871834	3.536987636	3.989120927	3.517868601	3.89812265	3.481533324	3.815349853	3.428395682	3.737317119	3.368039921	3.661028395	3.305820412	3.604418351	3.22519509	3.57095158	3.133395089	3.58883419	3.038916601	3.656910449	2.968937549	3.740690607	2.917070171	3.831272404	2.878704554	3.928504866	2.864703017	4.026986768
NMNH258795_2	3.727496	3.493226	4.813176064	3.700661673	4.707244376	3.714691843	4.601398587	3.729216583	4.495334146	3.742104036	4.389667964	3.757693403	4.282937155	3.763805247	4.176029342	3.761707229	4.069126735	3.759424398	3.962346469	3.754145514	3.855740604	3.746016345	3.749379421	3.73512279	3.646469816	3.70859822	3.550247318	3.662197142	3.4703196	3.591247171	3.388580194	3.522486323	3.312255028	3.447611028	3.238525053	3.370627303	3.195284017	3.273977913	3.214111516	3.172221437	3.298914653	3.1103247	3.39420788	3.061916709	3.489475077	3.013472276	3.591939569	2.983790267	3.698097718
NMNH258795_3	4.044205	3.409405	5.05893809	3.63194472	4.94520309	3.64788878	4.83287523	3.672638045	4.72037809	3.696617615	4.60858452	3.722908915	4.493873515	3.73016415	4.378863625	3.7319892	4.264213455	3.7232078	4.15011609	3.708641785	4.037415285	3.68572286	3.925198515	3.66049485	3.813722345	3.63461088	3.716047785	3.57454293	3.63319316	3.495724575	3.553248035	3.413063035	3.485625965	3.32004103	3.42388373	3.2231441	3.38457374	3.11554021	3.419892425	3.012758155	3.5161043	2.95004785	3.62302578	2.907910355	3.732621355	2.873118025	3.845837935	2.852963125	3.960223605
NMNH258795_5	4.30128	3.28338	5.35497615	3.42962352	5.24762946	3.45730257	5.14103706	3.488787	5.03372169	3.51688104	4.92602265	3.54324726	4.8165201	3.56139459	4.70605968	3.57340059	4.59495459	3.5763003	4.4838234	3.57820038	4.37269482	3.58010046	4.26230748	3.57120297	4.15437615	3.54601125	4.05300636	3.50137242	3.96569142	3.43306089	3.89228517	3.34962963	3.81908511	3.26599218	3.74693688	3.18149865	3.69566343	3.08375154	3.70855683	2.97662409	3.77616366	2.88925695	3.87044469	2.83194135	3.97175706	2.78658216	4.07367756	2.74454811	4.18399182
NMNH258795_6	4.39524	3.32253	5.26095351	3.39857757	5.17258935	3.43851318	5.08055292	3.46846032	4.98698442	3.49380603	4.89231189	3.51451377	4.79606292	3.52630053	4.6994094	3.53384604	4.6029438	3.54368835	4.50610497	3.54018834	4.40919567	3.53689452	4.31389413	3.51975987	4.22063361	3.49351632	4.13541189	3.44725407	4.05539973	3.39251976	3.98290698	3.32811801	3.91626585	3.25830312	3.86415981	3.17670669	3.8367	3.08678958	3.87197937	2.99836539	3.94452954	2.93563926	4.03078743	2.89150155	4.12182684	2.85848766	4.21644978	2.84040558	4.31275878
NMNH258795_7	4.23603	3.38256	5.20377363	3.46930596	5.11883901	3.52448919	5.02579773	3.56408289	4.92709275	3.5882541	4.82721066	3.60695736	4.7259792	3.6146412	4.62445281	3.61865799	4.52287683	3.6185823	4.42135305	3.61446894	4.32099594	3.59869149	4.22155494	3.57779061	4.12295436	3.55468428	4.03086573	3.51234225	3.94698033	3.45523806	3.87153306	3.38735457	3.80980395	3.30663249	3.75700887	3.21989958	3.72787083	3.12432399	3.75832692	3.02943744	3.83003145	2.95887087	3.91776138	2.9078271	4.01120982	2.86816554	4.1123943	2.85888438	4.21371711
NMNH258795_8	4.32999	3.25989	5.3167266	3.40081173	5.21717076	3.44740545	5.1158871	3.48989625	5.01175854	3.52492767	4.90388985	3.54611565	4.79463264	3.55576743	4.6847412	3.55743	4.57490196	3.55473126	4.46539419	3.54548925	4.35654153	3.53078973	4.25015793	3.50336646	4.14991044	3.45825522	4.05444186	3.40390458	3.96501543	3.34014489	3.88384443	3.26621925	3.81607839	3.17977083	3.75755697	3.08680785	3.72090735	2.98478556	3.73676571	2.87715177	3.80012607	2.79068247	3.89551635	2.7361674	3.99613707	2.6925804	4.10293305	2.6677332	4.21232076
NMNH259180	4.39785	3.27033	5.4471744	3.42148554	5.34302757	3.46086783	5.23924614	3.50373969	5.132304	3.53843703	5.02264746	3.56313024	4.91214789	3.58402851	4.80036942	3.59421273	4.68795411	3.59551251	4.57611822	3.58752591	4.46534199	3.56820669	4.35601692	3.5431533	4.24802817	3.51175239	4.1450715	3.46758075	4.05411822	3.40167825	3.97323171	3.32352702	3.8948508	3.24309465	3.82965822	3.1516272	3.79775619	3.04480512	3.84031224	2.94312735	3.92492844	2.87110179	4.02555699	2.82108114	4.12739136	2.77350606	4.23675558	2.74761486	4.34828349
NMNH259181	4.405632	3.276672	5.450159232	3.529344	5.34980544	3.53657472	5.249564544	3.5466144	5.149342464	3.556643328	5.04946176	3.569755392	4.949309568	3.580682112	4.848740736	3.585792	4.747994496	3.585792	4.647398784	3.580561152	4.547859456	3.565099776	4.449381888	3.543988224	4.354189056	3.511148928	4.269245568	3.459353856	4.19376384	3.39273984	4.13027328	3.31481472	4.06283136	3.24030336	3.997843584	3.163499136	3.959432064	3.071744256	3.984038016	2.977830912	4.054963584	2.90806656	4.148110848	2.869980288	4.243771392	2.838390912	4.340673792	2.811830784	4.440860928
NMNH260310	4.22904	3.2964	5.32184216	3.5731636	5.21563108	3.58222736	5.10976036	3.59603472	5.00391912	3.61009132	4.89793852	3.62296336	4.79162292	3.63194136	4.68487316	3.63407464	4.57812608	3.6319494	4.47228484	3.61934536	4.36913432	3.59405688	4.26924	3.55636	4.17455292	3.50705336	4.08300144	3.4521214	4.00260948	3.38214392	3.93307956	3.30136336	3.87050156	3.2149146	3.81468252	3.12393664	3.78321932	3.02342592	3.82429032	2.93198968	3.91364688	2.87546312	4.0104726	2.83051148	4.1115622	2.79674884	4.21753744	2.79039456	4.3228936
NMNH260311	6.358178	4.343388	7.786029362	4.660152214	7.639470328	4.691736276	7.492354998	4.72074212	7.34521114	4.749594626	7.1969012	4.770833722	7.047749684	4.78614256	6.898238002	4.796754976	6.748312664	4.799133498	6.598487174	4.794925618	6.449981104	4.775911706	6.303397108	4.745322558	6.161748456	4.697541724	6.03395728	4.621051024	5.91802662	4.525963634	5.810907546	4.421262308	5.71581659	4.305634758	5.62188815	4.189351064	5.59862	4.043369722	5.652177754	3.90772978	5.763736498	3.808074344	5.887476698	3.723738444	6.023840538	3.662082304	6.170585004	3.634285334	6.32048538
NMNH260312	5.978748	4.5075	7.245943278	4.846456788	7.121875242	4.865781342	6.998077656	4.886804322	6.873562476	4.902641874	6.74839461	4.903363074	6.623114958	4.895336118	6.498675504	4.87853937	6.374124264	4.862572002	6.248703978	4.857851748	6.124801818	4.867699734	6.002630538	4.840557372	5.885972832	4.79475396	5.78200464	4.72631208	5.691176712	4.639847412	5.608995972	4.545096156	5.532339624	4.445646282	5.459588574	4.343333244	5.42703	4.22524035	5.478714798	4.116281454	5.58268299	4.047439308	5.69284629	3.987269592	5.812706124	3.955782	5.938187712	3.951692796	6.063604392
NMNH260313	4.59498	3.4113	5.56266032	3.54953026	5.47726274	3.56748	5.39056092	3.57910582	5.30419612	3.59287706	5.21840398	3.60986506	5.13171586	3.6215813	5.0450935	3.63344276	4.9576464	3.63580464	4.87019108	3.63417982	4.78323444	3.62647494	4.69792454	3.60801008	4.61509708	3.57998262	4.54025124	3.53523294	4.46959486	3.48371546	4.40027834	3.43035396	4.33058918	3.37751854	4.26241524	3.3234556	4.24271464	3.2416255	4.26407568	3.15780616	4.32655864	3.09795908	4.40047288	3.05134894	4.48170566	3.01952384	4.5671279	3.0014234	4.65425716
NMNH260318	4.466406	3.36399	5.462611784	3.663860662	5.364656178	3.66977534	5.26708966	3.68038069	5.169274558	3.688205682	5.071245998	3.692880142	4.973122868	3.693634	4.87519158	3.687657176	4.77741971	3.679221532	4.680831316	3.662477238	4.58741507	3.632395872	4.495082326	3.599528744	4.406662078	3.558833922	4.331908546	3.495309902	4.264428798	3.42417705	4.195257598	3.354684312	4.11996907	3.291746626	4.064445672	3.215971738	4.089106826	3.122220444	4.138523704	3.037472214	4.218189472	2.982213612	4.307266306	2.941570128	4.401331032	2.91359362	4.498386872	2.90216416	4.59612902
NMNH260320	4.832208	3.606648	5.957727288	3.835247038	5.848170978	3.85860271	5.738477522	3.881707434	5.627969944	3.90053437	5.516689096	3.913881302	5.40558041	3.928450876	5.293640094	3.934202254	5.181591812	3.93527316	5.069969558	3.925742972	4.959391948	3.907794354	4.85050386	3.881135506	4.74317982	3.8497174	4.643594316	3.798588204	4.562748208	3.721173664	4.486655522	3.638853966	4.40955029	3.55749429	4.339220654	3.47088805	4.315722	3.363543584	4.377455208	3.27242028	4.471890442	3.212481642	4.568849746	3.15626929	4.671837638	3.11347682	4.782429838	3.098916	4.89449271
NMNH260321	6.913082	5.177528	8.411747446	5.502164	8.25913523	5.523252854	8.10684765	5.54942351	7.954139708	5.573117776	7.802114334	5.600799238	7.648432484	5.616752184	7.49420125	5.622862	7.33993672	5.615466126	7.185980178	5.602597222	7.033338828	5.57924424	6.883806492	5.540471048	6.736846272	5.493124136	6.603982746	5.415744232	6.488166772	5.313579618	6.384012722	5.199557466	6.28888605	5.077773184	6.202062568	4.950107996	6.12889877	4.81441431	6.146832828	4.665681078	6.244098768	4.549719434	6.390488794	4.503791764	6.537469824	4.45612854	6.687010484	4.418928584	6.840792222
NMNH275071	7.197764	5.616173	8.988168582	6.086729	8.789123394	6.118068901	8.589415942	6.148594043	8.388950372	6.173655507	8.188036031	6.194625748	7.986254647	6.200011	7.784281555	6.196229124	7.582495814	6.186560941	7.382221952	6.160196734	7.183433827	6.124299411	6.988619286	6.072346543	6.803525212	5.992639585	6.644952197	5.869776542	6.524319938	5.707979347	6.413307935	5.539219666	6.295159166	5.375344182	6.190238249	5.203443104	6.145104086	5.007578526	6.216332322	4.822819941	6.3703697	4.695987671	6.554792796	4.615875512	6.751337066	4.570022444	6.951689354	4.552855864	7.152141853
NMNH300707	4.77499	3.192915	5.91456516	3.541674935	5.796160575	3.556894235	5.678788915	3.57856474	5.560805345	3.596752065	5.442487055	3.612353155	5.32337119	3.612677415	5.20464496	3.599780235	5.085497715	3.59192216	4.966551825	3.581407245	4.848719925	3.562741375	4.73439474	3.52956487	4.63019745	3.472074095	4.532885455	3.402996255	4.46045257	3.30884841	4.395848995	3.20865207	4.312372965	3.123337695	4.24235111	3.02719722	4.207535	2.914514255	4.23151978	2.79957193	4.32324875	2.730120145	4.43865916	2.69942789	4.554433055	2.67013989	4.671673965	2.64787578	4.790734915
NMNH300772	4.3983	3.3021	5.4987363	3.5596773	5.3793423	3.5899605	5.2591491	3.6172683	5.1378867	3.6398349	5.0156199	3.6552303	4.8926565	3.6650664	4.7694528	3.6622638	4.6461195	3.6612	4.5227943	3.6588456	4.4005302	3.6431289	4.2788007	3.623211	4.1606379	3.5894232	4.0542687	3.5270505	3.9631788	3.4455996	3.8909889	3.3457023	3.8143413	3.2493258	3.7320777	3.1577877	3.7000017	3.0447279	3.7513719	2.9331153	3.8449944	2.8544103	3.949506	2.7889164	4.0605948	2.7389853	4.1832099	2.7280611	4.3052175
NMNH300773	6.83948	5.404448	8.634574956	5.733431184	8.45754152	5.81466994	8.274419688	5.879342888	8.08531436	5.925683512	7.892054992	5.94749432	7.697503256	5.956897556	7.50282564	5.963497864	7.308148024	5.970098172	7.113827068	5.960120084	6.92073554	5.934520288	6.729204924	5.89909346	6.544505396	5.837857036	6.366393588	5.760789104	6.21633204	5.638580604	6.0958439	5.485821028	5.9848597	5.325743628	5.87278454	5.166476056	5.782432072	4.99393234	5.773330948	4.806387924	5.905500752	4.664718376	6.072572884	4.56633896	6.255577228	4.500528896	6.443897904	4.451297228	6.638038432
NMNH300775	4.561025	3.40375	5.391360282	3.573825857	5.301152738	3.600832571	5.211990826	3.631183129	5.120685913	3.654541023	5.028569546	3.674459768	4.934699567	3.682016093	4.840630809	3.687571013	4.746472192	3.68822181	4.652515077	3.68084248	4.559018149	3.66921527	4.466765632	3.650015397	4.378088414	3.619185591	4.293833348	3.577161532	4.218316389	3.521258342	4.142559806	3.465229894	4.076516164	3.398508225	4.022325741	3.321910235	3.986485615	3.234861371	4.018788564	3.147085466	4.096718101	3.099419351	4.177106507	3.050315492	4.260795189	3.008345893	4.352211745	2.986414851	4.445942851
NMNH300776	4.400368	3.477271	5.452241116	3.724533015	5.340309478	3.762050509	5.22459287	3.785683426	5.108315324	3.806522545	4.991158249	3.821335665	4.873151598	3.820412568	4.755632364	3.8083878	4.637851722	3.799581618	4.520569389	3.785680703	4.403611093	3.769222891	4.288158616	3.745007252	4.176877775	3.706177272	4.080350148	3.638532506	3.99660156	3.556063728	3.929817262	3.458757323	3.867754646	3.358240501	3.803361142	3.259264897	3.75774	3.151406867	3.789128021	3.04080133	3.873938579	2.962199212	3.978817647	2.908316488	4.087911919	2.863079289	4.202359609	2.836437457	4.320336307
NMNH008710-A07154	3.939156	3.370068	5.277467208	3.588639288	5.138340012	3.61938486	5.000857836	3.65741298	4.862919204	3.693449292	4.722087708	3.715445136	4.579700112	3.723705804	4.437096144	3.7269336	4.29462852	3.725270796	4.152635136	3.711663072	4.010612112	3.698372496	3.868648368	3.685651008	3.732334008	3.643885284	3.602659008	3.584679384	3.479949408	3.512420028	3.36645192	3.426644832	3.266087916	3.325350132	3.186436344	3.208286952	3.162392376	3.071412396	3.21620676	2.9425744296	3.332294784	2.8598915748	3.461468868	2.7995329752	3.597012588	2.7576584724	3.738872592	2.747628	3.881479524
NMNH127550	4.8314	3.7298	5.9185568	4.0145466	5.7884796	4.059022	5.655645	4.0946574	5.5212226	4.1231188	5.3850322	4.1424444	5.2486412	4.1599952	5.1115056	4.1684	4.9739654	4.1675636	4.8364524	4.1641908	4.699718	4.1543614	4.5698108	4.1119362	4.4485532	4.0478224	4.3385768	3.965335	4.235584	3.874232	4.1408464	3.774663	4.0607084	3.6629968	3.9981994	3.5422866	3.9970706	3.4060418	4.0678382	3.29559926	4.1828602	3.2202199	4.3073206	3.16246206	4.441199	3.13310408	4.5781578	3.13556806	4.7151132
NMNH134131	4.136748	3.987676	5.52233836	4.320245468	5.379642576	4.367531784	5.233372452	4.401201728	5.085086468	4.425995112	4.9352996	4.438422296	4.78510956	4.444347908	4.63490258	4.439387876	4.484621064	4.435118996	4.335040864	4.42025584	4.187862756	4.390160236	4.043533956	4.349385656	3.904825848	4.291826924	3.785131196	4.202841104	3.675000868	4.100493012	3.564914584	3.998117816	3.459490188	3.891531336	3.3865360452	3.76210296	3.385601296	3.615416112	3.453689932	3.48245744	3.568793844	3.3873857556	3.703683676	3.3210012836	3.842845776	3.2649420804	3.991680616	3.26128033	4.140579828
NMNH134496	4.93215	3.80555	6.1856366	4.04883665	6.04624605	4.099563125	5.904127425	4.140795375	5.75946085	4.1724679	5.611778	4.186403025	5.464019825	4.19952595	5.31597345	4.20218525	5.167913975	4.208375	5.019615425	4.205915475	4.874349525	4.177822525	4.729221175	4.147129225	4.5894147	4.099491075	4.463900325	4.020570125	4.347926025	3.9281005	4.2349025	3.832028375	4.135109975	3.722276575	4.047366175	3.603773975	4.018425	3.460250375	4.0776894	3.3274655	4.18840405	3.232585475	4.331708225	3.19716373	4.469317175	3.142300275	4.613574375	3.109708785	4.761551975
NMNH134497	4.807572	3.24478	6.029638923	3.42575926	5.897924032	3.473464148	5.768725501	3.528410193	5.634676355	3.569539435	5.496561301	3.593279305	5.356449714	3.601907771	5.219788189	3.632408703	5.080769232	3.652033	4.940415942	3.649188851	4.800562613	3.637196409	4.662632975	3.612039431	4.529587062	3.567658787	4.406136427	3.501796375	4.29241351	3.419474982	4.182849209	3.331640774	4.084045658	3.2323796428	4.00296589	3.1182312623	3.969889	2.9841493374	4.026920975	2.8591133956	4.12103615	2.7554853865	4.230683226	2.6684173439	4.360328742	2.6162243954	4.497129329	2.5848695565	4.637293892
NMNH134781	4.72337	3.68403	5.80047379	3.93276988	5.67385305	3.94855527	5.54834116	3.97259249	5.4231371	3.99820196	5.29648657	4.01518226	5.16888938	4.02102772	5.04148417	4.01103483	4.9148866	3.99408101	4.78895103	3.97253953	4.66381317	3.94662885	4.54096252	3.91191688	4.42262671	3.86408076	4.31325438	3.7986553	4.22020366	3.71131764	4.13291234	3.61797895	4.04582293	3.52448138	3.98063248	3.4166482	3.98155928	3.291713905	4.06016185	3.193680642	4.17193724	3.133824257	4.28405356	3.073587222	4.40338899	3.028287224	4.53014544	3.023422848	4.65776249
NMNH146361	4.554908	3.520448	6.030928072	3.899250832	5.870261656	3.95359118	5.706150324	3.996388268	5.5379734	4.01799042	5.369001748	4.033284008	5.199714832	4.04450872	5.030109368	4.043336332	4.861643452	4.025405692	4.696944284	3.985600328	4.536346832	3.931122052	4.37514184	3.878745536	4.223493288	3.803518948	4.078048212	3.716161264	3.94089852	3.617417952	3.831465788	3.488277936	3.717182588	3.363466232	3.6420381	3.2131516408	3.64116784	3.0479884436	3.713589892	2.8957674904	3.857228768	2.8116340376	4.012361644	2.7434637804	4.172817884	2.6895125864	4.339487452	2.667039846	4.506531396
NMNH147470	7.41624	4.73304	6.17252064	4.5596304	6.29932368	4.51599096	6.42947136	4.48469112	6.56194032	4.46384952	6.69390696	4.4407116	6.82747104	4.43059032	6.96131592	4.43869296	7.09464912	4.45231488	7.22653776	4.47634824	7.35694752	4.50764808	7.4861904	4.54330968	7.61220096	4.58857776	7.72697016	4.6579728	7.82918448	4.74453408	7.92861888	4.83452112	8.022534	4.93023024	8.07539928	5.05101168	8.05519416	5.1817428	7.97826432	5.28862152	7.8719472	5.37018768	7.75455408	5.43426312	7.62641568	5.47250184	7.49302008	5.4837744	7.35954336
NMNH147472	7.38038	5.017992	6.077681288	4.666775876	6.219581172	4.63212974	6.362200768	4.600435756	6.505156896	4.570501068	6.64978902	4.549955956	6.795400752	4.538863728	6.941465636	4.539386852	7.087537184	4.541516	7.232732416	4.55179522	7.374945508	4.585271824	7.515462612	4.624905964	7.650301988	4.680733624	7.780173352	4.747386952	7.89685666	4.83474866	8.010567824	4.924186204	8.121163568	5.016929092	8.183392	5.14379166	8.165958976	5.286387932	8.052424408	5.375492276	7.942401768	5.47077748	7.812530404	5.537244216	7.671360228	5.572126924	7.526108352	5.583005904	7.38003014
NMNH147705	4.461334	3.252024	5.552967938	3.500993246	5.432914052	3.550639064	5.30882719	3.588279202	5.180576222	3.607566968	5.050944018	3.616209892	4.922288004	3.63426795	4.792926802	3.641092538	4.663049822	3.637785148	4.534041214	3.623701786	4.405548384	3.607622334	4.281997698	3.568292076	4.166113746	3.509618686	4.058485156	3.437071742	3.953359692	3.36074534	3.858669262	3.272835788	3.780614858	3.169496606	3.72324694	3.054110948	3.739614878	2.928135814	3.812453222	2.822982667	3.926040942	2.7609127186	4.040284312	2.7012701322	4.163389156	2.659749129	4.291080636	2.6497928652	4.420424354
NMNH175669	4.247688	3.236052	5.481892794	3.445120482	5.338178364	3.488301366	5.194605918	3.53192595	5.050705134	3.57431409	4.904500068	3.607795692	4.755612096	3.624310206	4.605816018	3.633216744	4.455898662	3.639632646	4.30585707	3.641298	4.156451448	3.628676214	4.010358786	3.598217688	3.873095754	3.538720476	3.74648448	3.458505432	3.624484728	3.371433744	3.511918038	3.272320038	3.405805704	3.166207704	3.317740128	3.04515747	3.29817	2.8975023924	3.354803868	2.7653371776	3.486189354	2.6987552598	3.625647222	2.6504398794	3.760103112	2.5873353864	3.90975129	2.5860678834	4.059769218
NMNH175670	3.180113	2.584265	4.079191207	2.939146652	3.976840771	2.959619899	3.87400508	2.977285438	3.77049906	2.990696532	3.666548411	3.000017942	3.562464599	3.007854246	3.458170886	3.010145101	3.354129957	3.001755832	3.250978286	2.986363092	3.150076844	2.960154808	3.053100325	2.921839976	2.964249006	2.867286029	2.882021982	2.803121776	2.802663605	2.735375664	2.730895519	2.659881271	2.670006173	2.575198631	2.619011515	2.484284414	2.611940334	2.382523055	2.673795676	2.302372471	2.761152861	2.2460474561	2.86169544	2.2191844164	2.963346206	2.1958854054	3.066644582	2.1829956784	3.168972448
NMNH177370	4.66264	3.6072	5.97227738	3.85568598	5.822121	3.91938312	5.66892856	3.97537488	5.51233934	4.02022774	5.3515484	4.04683752	5.18922106	4.06293632	5.02752832	4.08437912	4.86466324	4.08816	4.70158774	4.08614932	4.54042272	4.0658321	4.38173598	4.02804668	4.22911802	3.9722453	4.0959589	3.8788088	3.981948	3.76214594	3.8788589	3.63598746	3.7709268	3.51375682	3.68954102	3.37345344	3.66075356	3.215629422	3.72445738	3.070332408	3.8464108	2.963494158	3.9930869	2.892376874	4.14293934	2.828329702	4.2999494	2.786581372	4.46219992
NMNH180282	6.722661	3.952938	5.505866025	3.657440886	5.647628514	3.625090788	5.789547654	3.59387391	5.933183289	3.571429488	6.077545518	3.554004564	6.222814323	3.548441787	6.367776492	3.547868511	6.512025399	3.566226675	6.654157851	3.596800284	6.79508709	3.632626701	6.935446386	3.67059957	7.064023527	3.734446518	7.175269068	3.82648398	7.275122415	3.932123415	7.375502376	4.037252901	7.469612964	4.148055153	7.54007925	4.27440585	7.540215903	4.415498406	7.444975428	4.522267728	7.322027724	4.59907338	7.190690859	4.660970523	7.052014728	4.702469706	6.907122552	4.712632023	6.761873745
NMNH180283	7.409752	3.910032	6.12301012	3.835000072	6.253782416	3.782287048	6.380244712	3.720554056	6.506569088	3.658503848	6.640130816	3.614996984	6.777919792	3.58507524	6.916422504	3.558718728	7.056011336	3.539551296	7.196762144	3.53606192	7.337392272	3.544892248	7.477053512	3.563804528	7.61194272	3.603894424	7.739111856	3.664165464	7.86193996	3.733366824	7.976644576	3.81502236	8.088135656	3.900943072	8.187289792	3.99912832	8.22370412	4.132003896	8.178907704	4.264338136	8.083305008	4.367050608	7.965735104	4.444268568	7.835566208	4.496667824	7.697784128	4.52660336	7.559295208
NMNH203895	4.295415	2.976045	5.600268945	3.269795865	5.44638921	3.30714717	5.29377213	3.3500655	5.140280445	3.38986152	4.98589326	3.42604569	4.831147875	3.46065378	4.67664129	3.496202145	4.52035266	3.52203732	4.36237452	3.535562355	4.20396057	3.53324898	4.04665704	3.51533301	3.89955027	3.4582419	3.779269695	3.3562146	3.66137712	3.250811265	3.53336838	3.15728823	3.41707278	3.04991778	3.33111672	2.917117518	3.295538505	2.766530238	3.35768322	2.624462745	3.497067795	2.5500434115	3.64264923	2.4873190095	3.795030495	2.444500677	3.951337035	2.424569832	4.10959875
NMNH212609	4.885072	3.416512	6.179285232	3.76015504	6.0167072	3.815345888	5.855472816	3.873902608	5.689322976	3.916899344	5.519932176	3.94429896	5.348400992	3.948809296	5.17689344	3.957597024	5.00566272	3.949558768	4.835414416	3.927391952	4.669014752	3.885779376	4.50365152	3.839450528	4.353821264	3.758781008	4.21473344	3.658618464	4.08050368	3.551514864	3.953761888	3.435846352	3.842738752	3.3051110896	3.757916752	3.1576828576	3.76089776	2.9877012576	3.873666288	2.861158312	4.026241232	2.78395932	4.191739504	2.7389450864	4.360363952	2.7074939328	4.53065952	2.6929973888	4.69800784
NMNH212610	4.618772	3.720584	5.924242844	3.88753932	5.785868068	3.9622033	5.636947152	4.012639752	5.484880896	4.05360318	5.331731432	4.089991568	5.176028692	4.112870132	5.01982808	4.132929664	4.863577008	4.151885804	4.706182176	4.157221108	4.549113652	4.152746988	4.394134172	4.125034356	4.245707764	4.0741404	4.101597368	4.013763328	3.972561056	3.923497116	3.840355856	3.838031332	3.72253512	3.734843996	3.627529032	3.609982408	3.624578804	3.457499016	3.693342328	3.31678626	3.809773732	3.2113746472	3.938143972	3.120284928	4.078836544	3.0506713212	4.233435892	3.024236	4.39082736
NMNH214477	4.973888	3.747311	6.022347773	4.028234302	5.889042844	4.06882285	5.756403578	4.111607748	5.621493624	4.145516013	5.483265492	4.163235489	5.344476446	4.174676783	5.205204203	4.173112306	5.06599954	4.166350927	4.927501088	4.152973466	4.79169232	4.122704384	4.662323926	4.070914451	4.540504218	4.004162306	4.428659318	3.921606578	4.322974335	3.830752026	4.222361231	3.734751257	4.130144942	3.630725363	4.074861123	3.503783091	4.090850551	3.3696391563	4.181292865	3.2655997463	4.302882801	3.1990138481	4.426581233	3.134917935	4.558615658	3.0927013848	4.696823516	3.0884076895	4.834007537
NMNH214480	5.129948	3.679956	6.375817548	4.020058152	6.229684468	4.045006948	6.086997696	4.08512912	5.942654772	4.118623248	5.796339584	4.142122052	5.648436964	4.150540252	5.500286952	4.152103632	5.352415256	4.141613524	5.2052823	4.123282464	5.060503004	4.093052536	4.919242172	4.04822648	4.787265412	3.982104096	4.670145916	3.891359336	4.564241524	3.787705524	4.467432224	3.675568228	4.37086688	3.563066716	4.296642408	3.4355491968	4.27943492	3.2916917796	4.348182408	3.1686146032	4.467394428	3.0827029208	4.608356328	3.0377875288	4.754190476	3.0137262516	4.902426388	3.016808	5.048542288
NMNH214481	4.417504	3.639727	5.725859594	3.760561896	5.589337845	3.821632542	5.452742022	3.882474232	5.31454014	3.939181246	5.169920756	3.976551579	5.022126291	3.998292298	4.872830144	4.000359636	4.723288206	3.999241792	4.57386748	3.992969071	4.42548379	3.975581883	4.277965419	3.950965746	4.133470614	3.913588679	4.001703069	3.843938917	3.880521372	3.756430587	3.758376713	3.670124276	3.648040123	3.569865117	3.549397124	3.457444354	3.505047	3.3196539194	3.54851497	3.1801944629	3.654868399	3.0791275606	3.79467634	3.0268986566	3.928942199	2.9610115171	4.071918487	2.9195802454	4.220524399
NMNH242704	4.822272	3.32856	5.979209904	3.618363312	5.84067888	3.665330784	5.70106152	3.70856232	5.560410816	3.748726944	5.415381648	3.765744	5.269107168	3.766287168	5.122882368	3.770516592	4.97667744	3.775391856	4.831406496	3.760090416	4.685880528	3.747799584	4.541709168	3.7250892	4.407387696	3.668841504	4.285747872	3.58832016	4.172020416	3.49649496	4.063817376	3.398105376	3.963556512	3.2918219712	3.88380024	3.1703735808	3.871168272	3.0294387072	3.946337424	2.9064131424	4.057372224	2.812046976	4.17654792	2.72775492	4.30404336	2.6600275008	4.449089088	2.6445621168	4.5953172
NMNH243324	4.699215	3.865644	5.841496197	4.160920752	5.703724512	4.183374033	5.566035852	4.20843762	5.428778922	4.235460597	5.29041942	4.256562231	5.151714534	4.274618508	5.011837335	4.275511857	4.872066408	4.268830005	4.734035685	4.247419518	4.595373972	4.229781687	4.457157273	4.2100317	4.326084045	4.161608199	4.208949054	4.085567262	4.10688144	3.990782601	4.018864977	3.882069666	3.933063621	3.771606564	3.860124498	3.653946855	3.857102388	3.517755966	3.924684738	3.397011048	4.03016634	3.3085645155	4.165005582	3.2713729686	4.303208997	3.2546112174	4.442940072	3.2542170147	4.581671526
NMNH243326	4.42629	3.830508	5.526588276	4.015752444	5.403739374	4.052738052	5.28110253	4.090410324	5.158115622	4.126860738	5.033607282	4.15754856	4.906897578	4.177145412	4.779191538	4.18942458	4.651115238	4.1846112	4.523288022	4.17375585	4.39618113	4.156309872	4.270706748	4.130310888	4.150523718	4.088737422	4.040334342	4.023221598	3.93769827	3.946244544	3.842416908	3.860374518	3.763908324	3.759751314	3.71114964	3.64409892	3.704353686	3.51826101	3.759508962	3.405688506	3.854446992	3.3197430816	3.965148	3.2560963974	4.087138572	3.216377934	4.213925694	3.1988558844	4.341675492
NMNH243329	5.114715	3.66858	6.23209302	3.992510805	6.0948579	4.03189308	5.955970545	4.065944235	5.815801935	4.093774605	5.674424205	4.11528801	5.53224612	4.128942135	5.389332945	4.13398815	5.24668083	4.12901427	5.104667625	4.112323605	4.96337577	4.090683105	4.82532999	4.05470148	4.69934793	3.98929221	4.58433039	3.90527211	4.496528355	3.792387705	4.408077105	3.68001168	4.314322215	3.572334735	4.25202849	3.44405466	4.248377085	3.302336178	4.32171777	3.182427198	4.43583534	3.097088058	4.56455166	3.0366653775	4.700567355	2.994980622	4.843229775	2.9918764125	4.986063945
NMNH243573	5.03052	4.041411	6.094689117	4.245211641	5.978167998	4.300289037	5.857272366	4.344666381	5.732491677	4.376266884	5.605029177	4.39538286	5.477005842	4.410080136	5.349563736	4.428737247	5.221016955	4.429770543	5.092249239	4.424335542	4.964440041	4.408982259	4.839282063	4.379115246	4.718243673	4.335682824	4.60989375	4.266720513	4.510445808	4.184926977	4.42328865	4.090781475	4.343680671	3.990184671	4.284837183	3.877320876	4.271125617	3.750993642	4.341427134	3.647035227	4.449845037	3.577875774	4.565530002	3.521799072	4.686653367	3.478169508	4.813041783	3.453373803	4.941340437
NMNH243574	5.002932	3.777114	6.174594756	3.926132276	6.052963048	3.99342603	5.921391916	4.036482472	5.787894024	4.075223636	5.652672014	4.107330766	5.515254162	4.12809991	5.376570628	4.132568	5.237608046	4.13589	5.098861394	4.130764154	4.96117446	4.113164198	4.827301182	4.07634315	4.698872662	4.023725992	4.57552348	3.959837288	4.458592402	3.884670394	4.350859942	3.79694634	4.25318982	3.69957852	4.194553198	3.574066716	4.201645668	3.43998083	4.29310365	3.340084968	4.415150608	3.2737243638	4.542609104	3.2185392998	4.6752167	3.17867231	4.814132774	3.1736836626	4.951278222
NMNH243576	4.908224	3.571776	6.03921856	3.909836288	5.910156352	3.944482176	5.782030336	3.981220928	5.64915552	3.997824768	5.5159008	4.009344	5.381994816	4.008641856	5.248132928	4.005131136	5.114488128	3.996600256	4.982244224	3.975888704	4.855797248	3.931914816	4.731673792	3.881964224	4.611454528	3.823632	4.500868544	3.74810912	4.395546944	3.665442688	4.297911616	3.57442176	4.21627296	3.469195136	4.15860896	3.3490833984	4.156923136	3.2176949568	4.238616064	3.1123597888	4.344955264	3.0314476992	4.464726784	2.9726087104	4.594094272	2.940116064	4.727240448	2.942383616	4.860423936
NMNH243577	4.140396	3.314676	5.2014462	3.638912652	5.085535755	3.668718195	4.969132827	3.695621922	4.851146286	3.716609955	4.732410699	3.73260828	4.612837596	3.739576767	4.493046267	3.743478294	4.373431878	3.740411334	4.254088797	3.729355533	4.134966891	3.716120421	4.020203607	3.681891378	3.911276394	3.633005805	3.81388272	3.564149604	3.728624181	3.480129645	3.648883221	3.390651087	3.577039683	3.294784995	3.522161742	3.189440817	3.522232518	3.072645672	3.593468562	2.97958113	3.694542588	2.9165716164	3.803086431	2.8664807871	3.919153173	2.839887	4.038171864	2.8491819531	4.157712528
NMNH244206	4.541166	3.28923	5.513697126	3.527515152	5.390607474	3.558016602	5.26889727	3.593705472	5.146720488	3.626910756	5.023909044	3.658380138	4.898399562	3.675449358	4.771994598	3.686061834	4.645540368	3.696309162	4.51882242	3.693387978	4.392568152	3.681462708	4.26755133	3.660744906	4.146246846	3.624676398	4.038988968	3.557631168	3.9421494	3.475982916	3.84876135	3.39018183	3.76706673	3.293159688	3.706753554	3.18217788	3.701592216	3.057329142	3.757497534	2.9465415	3.86529444	2.8816152876	3.982002696	2.8318653216	4.100548284	2.786889231	4.22509563	2.765362887	4.349993634
NMNH244207	3.308797	2.512192	4.18977286	2.637173552	4.100857888	2.687313487	4.005577003	2.724363701	3.90747452	2.753096897	3.807254684	2.773369917	3.706067377	2.788265276	3.605291072	2.805684372	3.503840539	2.816248047	3.401824301	2.810625632	3.300066671	2.800359818	3.19937349	2.782610535	3.10539719	2.742346193	3.015009076	2.694840827	2.930301102	2.637748493	2.849691603	2.574920603	2.778283469	2.501702213	2.71854733	2.420083681	2.71286719	2.320168633	2.761767192	2.2318710876	2.837615533	2.1640689189	2.922526699	2.1071788533	3.015711012	2.0666840731	3.115238148	2.0450178025	3.217385999
NMNH254781	4.740384	3.736992	5.758244784	3.847567728	5.652464112	3.89218008	5.541775824	3.923060112	5.429649984	3.948289632	5.316797328	3.970042656	5.203195344	3.987071376	5.088808656	3.997613424	4.97407464	4.003569456	4.859266656	3.998230896	4.745616432	3.981732816	4.632902064	3.959269056	4.527237168	3.914872176	4.434937968	3.846390672	4.356319632	3.762555984	4.268969856	3.688202064	4.183353504	3.611867088	4.130865168	3.511521456	4.128697584	3.399154416	4.205894448	3.315689568	4.298074656	3.247185552	4.397941104	3.1912589904	4.507712832	3.1589790336	4.621224768	3.1427546352	4.7356404
NMNH254868	4.255497	3.307905	5.188251096	3.449411109	5.098397418	3.481594569	5.006709225	3.508436268	4.913172072	3.527743455	4.818695994	3.541379535	4.723425441	3.548362248	4.628071107	3.553857126	4.532641659	3.556359	4.437134208	3.55592565	4.342447233	3.543190938	4.248262944	3.527575893	4.157054325	3.500000388	4.07548341	3.451291848	4.000086288	3.392694261	3.928878216	3.329144928	3.860475363	3.262452363	3.800372607	3.189129543	3.795975549	3.098984076	3.847653981	3.020989743	3.912930936	2.953912941	3.997107729	2.908928322	4.079568456	2.8618555338	4.171817115	2.8374836409	4.266816102
NMNH257446	6.033664	3.605056	4.930018912	3.4559616	5.047008512	3.426396064	5.161720928	3.388799232	5.276066432	3.350375392	5.390880768	3.314988768	5.511128896	3.304060032	5.6315168	3.2952192	5.752140576	3.29101136	5.872886656	3.291372448	5.993583232	3.294354336	6.113080064	3.310248032	6.228412736	3.344137888	6.329805664	3.408906592	6.425068832	3.483046112	6.512641408	3.56612256	6.599550048	3.64994448	6.669714688	3.747781856	6.708776256	3.860490816	6.680960832	3.97570992	6.595647968	4.05836704	6.480562816	4.094938848	6.363407232	4.122800864	6.242835872	4.124253952	6.122369344
NMNH257528	4.123392	3.206112	5.071850784	3.352568128	4.989968256	3.366036128	4.908266272	3.379815712	4.82548976	3.385858112	4.742984064	3.394046656	4.660883136	3.405790752	4.57820272	3.412960096	4.49566208	3.421553408	4.413095232	3.4130824	4.331340832	3.399355232	4.25073376	3.37972544	4.1724592	3.352477856	4.100049408	3.312854272	4.03383344	3.26324544	3.968814304	3.212340768	3.897633376	3.169665408	3.832518144	3.119695488	3.81023552	3.043718496	3.856239296	2.97479728	3.91936272	2.922092992	3.985517536	2.8723234176	4.059776448	2.8370113408	4.141559968	2.830464	4.22413264
NMNH258751	4.130828	3.322878	4.971084248	3.554004584	4.887022192	3.581066502	4.802005286	3.604855488	4.715413612	3.621975214	4.627726064	3.631368	4.539433288	3.632634278	4.451149326	3.634306	4.363711508	3.64312	4.27570078	3.637672948	4.188644902	3.62305346	4.103713198	3.599458382	4.02351755	3.562565916	3.94567524	3.520866882	3.878706468	3.464448468	3.819200216	3.399268938	3.764697378	3.329999712	3.720142608	3.254269824	3.698906744	3.168885668	3.719134874	3.087547138	3.789044584	3.03364659	3.86348469	2.986174386	3.945783946	2.954875872	4.029884196	2.9288090546	4.11765107
NMNH258771-1	5.165095	3.822468	6.020169779	4.018723748	5.921931756	4.046284814	5.823988456	4.074765773	5.725077631	4.099189081	5.623814976	4.109742546	5.521721738	4.11257665	5.419631477	4.115520903	5.317562055	4.119149866	5.215602782	4.115324421	5.114736068	4.100055388	5.01547098	4.076215572	4.917971253	4.04681472	4.840849091	3.980496091	4.772366183	3.904802889	4.714606429	3.820571651	4.661690254	3.733259218	4.611807642	3.644148677	4.601292878	3.544603751	4.649436922	3.455713508	4.734939339	3.410576234	4.836103753	3.396575403	4.937449764	3.383908268	5.038292662	3.368395121	5.134378314
NMNH258771-10	5.23569	3.913335	6.189090045	4.094933445	6.09182382	4.14218301	5.989895025	4.17841494	5.88608568	4.209366405	5.781649485	4.237604505	5.674834245	4.25533839	5.56700709	4.265565	5.45868144	4.265565	5.350442355	4.26386355	5.24275848	4.25226981	5.137349175	4.22886144	5.036497965	4.189605705	4.944327135	4.134048885	4.86947826	4.05628665	4.807876815	3.96732171	4.74124266	3.88223727	4.68419334	3.79044255	4.654770195	3.68685111	4.690876755	3.5881491	4.772247855	3.516643425	4.87215282	3.475522065	4.975884555	3.44587803	5.082311745	3.427696395	5.18793
NMNH258771-3	4.825838	3.864785	5.815314069	4.004872435	5.721010376	4.04294718	5.623626611	4.07260169	5.523744696	4.092578073	5.422334501	4.098335574	5.320518724	4.100707347	5.21887047	4.106967417	5.117072327	4.107023258	5.015265367	4.103740395	4.913467224	4.100292948	4.812703609	4.085912421	4.715892949	4.05443867	4.621830254	4.015396994	4.543091505	3.950909456	4.464235196	3.886815744	4.397522835	3.809843334	4.34275457	3.724071558	4.319530592	3.627998587	4.350642846	3.532533989	4.433722498	3.475558535	4.518286345	3.41890931	4.612413698	3.381489962	4.712022286	3.36039382	4.813432481
NMNH258771-5	4.806557	3.798683	5.852792099	4.082446683	5.747251188	4.128531869	5.637392922	4.163480342	5.52429885	4.184849039	5.409548564	4.196109526	5.294341493	4.191795118	5.179102005	4.187687	5.063774107	4.187687	4.948914782	4.180502214	4.835101642	4.162501938	4.722322899	4.138498623	4.611394872	4.109458885	4.512192958	4.052375495	4.420547152	3.98236951	4.343913364	3.896467407	4.271694182	3.80658096	4.211834718	3.708820129	4.188503319	3.59684297	4.223637453	3.491906194	4.312006195	3.422000407	4.421499033	3.386300449	4.533626489	3.359426756	4.646443543	3.335497116	4.760899129
NMNH258771-7	4.841208	3.612108	5.780113152	3.779372604	5.677450044	3.812266212	5.572837728	3.838314456	5.467424328	3.860900976	5.362219152	3.884444748	5.25615216	3.90307212	5.148775092	3.9125868	5.042149944	3.928220952	4.934625384	3.930427548	4.82719626	3.921922176	4.720128636	3.909437412	4.619475468	3.87438348	4.53185076	3.812156316	4.455753564	3.736197936	4.382227356	3.657356232	4.31068506	3.576903684	4.253819664	3.485768088	4.224480324	3.383229336	4.247272176	3.282093204	4.31792952	3.203824116	4.416723132	3.16068126	4.5170148	3.121217028	4.619085048	3.086541948	4.724724024
NMNH259182_1	3.914496	2.900736	4.71879936	3.0469824	4.635892224	3.055776768	4.553065728	3.064902912	4.47105024	3.079920384	4.389152256	3.095513856	4.307726592	3.113455104	4.225268736	3.12192	4.141905408	3.120809472	4.059028224	3.11375232	3.977157888	3.098271744	3.896771328	3.076257024	3.818571264	3.047963904	3.745513728	3.007782144	3.679962624	2.956416768	3.62867328	2.890699776	3.586102272	2.81927808	3.551763456	2.743552512	3.544307712	2.662085376	3.58555392	2.595868416	3.664954368	2.57215104	3.74375808	2.546793216	3.824716032	2.530524672	3.903618816	2.547961344	3.986687232
NMNH259182_2	3.6951	2.80918	4.35126162	3.0069752	4.27486232	3.02967012	4.1976449	3.0491129	4.1192229	3.0633057	4.04021556	3.07383956	3.9606952	3.07838442	3.88102794	3.08038	3.80132226	3.08038	3.72263584	3.07053318	3.64478336	3.0534747	3.56814676	3.03221036	3.49535668	3.00031272	3.43060994	2.95382678	3.37039676	2.90176316	3.3234656	2.83874306	3.27502024	2.77545176	3.237902	2.7060336	3.21674162	2.62929078	3.22925524	2.55190838	3.29260756	2.50927348	3.36763956	2.48273882	3.44388292	2.45963936	3.5213512	2.44104408	3.59925566
NMNH259182_3	5.641436	4.335952	6.802598576	4.507470448	6.683433728	4.53375464	6.565349512	4.564015692	6.44794992	4.596961544	6.328932736	4.623977344	6.20992562	4.651033416	6.090156692	4.674407956	5.969495068	4.692184688	5.847736032	4.6984	5.726121304	4.691174532	5.605741584	4.671508372	5.490979808	4.632518364	5.390252824	4.564418412	5.305836	4.476273072	5.220244576	4.3893124	5.134475284	4.302579936	5.059347868	4.207054752	5.031187672	4.09192046	5.085360224	3.985907776	5.191503792	3.928278544	5.29722786	3.868001428	5.411788276	3.826195736	5.530526912	3.801478796	5.652329576
NMNH259182_5	4.898448	3.777366	5.929420446	3.952645248	5.829318768	3.984150906	5.726682084	4.005401178	5.623829466	4.02622254	5.520636678	4.045283892	5.418343122	4.06806345	5.31409137	4.079646978	5.209354506	4.084998	5.104647222	4.079809668	5.001694032	4.060943544	4.901024418	4.031626806	4.80163266	3.998059422	4.710478932	3.946454154	4.628533458	3.880898958	4.559617974	3.802369974	4.490427396	3.723846906	4.43584638	3.63450939	4.404932322	3.535037766	4.434802206	3.4383792	4.524530178	3.386593494	4.618698108	3.340466442	4.717693494	3.306384366	4.819022742	3.280120284	4.92385722
NMNH259182_6	4.769058	3.853962	5.702640699	4.077348079	5.604540648	4.114259884	5.502522109	4.137286867	5.39979965	4.158149296	5.296698834	4.176853037	5.192372024	4.185701898	5.087637527	4.18970251	4.98310834	4.186223972	4.878884185	4.175055108	4.77592122	4.155673844	4.675043618	4.127584503	4.580952978	4.081600929	4.495608544	4.020972886	4.418678887	3.950528092	4.351835817	3.869861793	4.279994915	3.793530468	4.226118638	3.705109317	4.209511992	3.602196213	4.263177093	3.516030539	4.357437847	3.470387193	4.439781822	3.406506453	4.536189532	3.366362482	4.636920484	3.337792129	4.739094472
NMNH274485	4.53453	3.23895	6.030689038	3.585308364	5.866857964	3.623116046	5.706176146	3.672341442	5.54169396	3.70637201	5.377733328	3.743864102	5.210151716	3.759533976	5.04226448	3.77047	4.873998536	3.767304134	4.706121266	3.754700466	4.53899809	3.73432664	4.37354588	3.704222676	4.215182818	3.647928064	4.068074692	3.567100482	3.932181638	3.467692954	3.797285184	3.366949982	3.672135478	3.255013531	3.571728028	3.1210269728	3.556722554	2.957644701	3.645732222	2.8181658802	3.784508772	2.7234862226	3.932354382	2.6429287192	4.089777318	2.5852471722	4.255937114	2.5625745222	4.42306029
NMNH274486	4.724625	3.4443	6.213230175	3.622858575	6.051096525	3.672114	5.893623	3.7351305	5.733311475	3.790623075	5.568249525	3.829316625	5.39967555	3.848350575	5.2312725	3.86867775	5.062218	3.8825388	4.89280875	3.880987575	4.723544625	3.86982585	4.557682875	3.83587305	4.40002875	3.77373375	4.256261475	3.684333525	4.115793375	3.5892186	3.97800525	3.490272375	3.8539137	3.37502055	3.786327375	3.2216424525	3.7593567	3.056094495	3.85226895	2.9215523325	4.000935	2.8423863225	4.158318225	2.77970748	4.323167325	2.740232835	4.491022125	2.726881335	4.6593768
NMNH282817	6.864468	4.287786	5.646399234	4.00274682	5.785189152	3.95096253	5.924059278	3.900267732	6.068513886	3.86985219	6.215789142	3.853650174	6.363107844	3.837946116	6.510647118	3.828782352	6.65833344	3.840689898	6.80546499	3.857907882	6.951349974	3.883046406	7.09565085	3.91650651	7.23681693	3.96065433	7.363899822	4.031942532	7.468862016	4.13641011	7.566414996	4.247808996	7.669612614	4.353733686	7.741749684	4.483122558	7.779500916	4.62410817	7.70499771	4.74729429	7.576922244	4.818231582	7.44348621	4.881265044	7.302072822	4.925269158	7.155813534	4.942209756	7.007903298
NMNH282818	7.436896	4.570872	6.157763312	4.262546212	6.299718756	4.200443432	6.44862112	4.160419776	6.601725196	4.136820384	6.754993716	4.117812	6.909638196	4.110156964	7.064484036	4.107972208	7.218950648	4.1183154	7.371893636	4.142398056	7.524524516	4.168967508	7.67485318	4.205406956	7.819419592	4.261042724	7.9525454	4.338411948	8.060940844	4.449102896	8.174910604	4.55407522	8.27099624	4.675548996	8.3585375	4.803238084	8.385868764	4.95192902	8.308355232	5.080772572	8.177739712	5.163920828	8.0362776	5.226037032	7.896892852	5.292338168	7.743688096	5.304339224	7.58907382
NMNH282819	6.59604	3.771405	5.418668805	3.544954545	5.54592159	3.50842866	5.674622745	3.477533235	5.80245237	3.443123475	5.93347656	3.424934205	6.065093265	3.41088	6.19746237	3.412726515	6.32967159	3.4195326	6.46138548	3.4325742	6.592187085	3.452942295	6.7210638	3.483264015	6.84283974	3.534094905	6.960637365	3.594079995	7.06322397	3.676831455	7.160017095	3.76716648	7.253904075	3.86011923	7.321262685	3.9726093	7.322980665	4.101592605	7.25079729	4.2098661	7.13383044	4.269722655	7.01952834	4.33641351	6.89811606	4.387535955	6.767264295	4.40675037	6.635211825
NMNH283586	6.659535	4.074525	5.630345805	3.767049105	5.756772495	3.718536885	5.886781185	3.6800274	6.021655425	3.66359796	6.157252035	3.656625	6.29261283	3.6675501	6.42791691	3.68029605	6.56296428	3.694668825	6.697417635	3.71448027	6.83087997	3.73812147	6.960423	3.779245815	7.076214135	3.848533635	7.16754618	3.948334125	7.25173512	4.054994145	7.34222241	4.15634982	7.431064965	4.258708455	7.47476835	4.384466505	7.46039259	4.516809465	7.38368406	4.625851515	7.265487015	4.692560295	7.141078185	4.747054455	7.01112024	4.78506843	6.87598332	4.79391	6.7400703
NMNH291008	6.772761	4.554037	5.353512504	4.43387967	5.48777357	4.346844215	5.633502754	4.281363593	5.783015781	4.22458475	5.936828469	4.183262782	6.095276453	4.161326385	6.254137798	4.141467392	6.414051977	4.134277737	6.574086278	4.131196961	6.73400399	4.135319972	6.890279179	4.167692851	7.046091545	4.204209939	7.190485255	4.271033101	7.324230503	4.358559643	7.443380928	4.465489421	7.555009596	4.580223596	7.665186201	4.695961143	7.737708092	4.836599274	7.70837006	4.989874946	7.586771266	5.091858524	7.435986359	5.145553058	7.288147974	5.205681185	7.134133905	5.24099352	6.974643686
NMNH291009	7.29898	4.605848	5.948264556	4.172738024	6.10651132	4.127777004	6.266980876	4.092233236	6.430868236	4.078363432	6.595222452	4.071374528	6.759722996	4.070510496	6.923676552	4.07969432	7.0860205	4.105479404	7.244319524	4.15033242	7.40151412	4.198874992	7.556966716	4.252755052	7.706796136	4.319177512	7.83361722	4.42227604	7.950094308	4.538411696	8.059638236	4.660724484	8.14400678	4.80137008	8.206784976	4.952979824	8.232692	5.113926688	8.149452272	5.247813324	7.994706928	5.297129344	7.830896216	5.311995572	7.666535032	5.319357264	7.502024036	5.31973702	7.337593172
NMNH291010	6.21516	3.88976	5.19583752	3.8092166	5.31553522	3.76361762	5.43448396	3.71597108	5.55577622	3.67485982	5.68086764	3.64736272	5.80709156	3.62531974	5.93284738	3.6007158	6.0601132	3.58593894	6.18774746	3.57476796	6.31559614	3.5729771	6.44305826	3.58357428	6.56406966	3.6215085	6.6739131	3.68747738	6.77095476	3.77042772	6.8698658	3.8518741	6.9652978	3.93736728	7.03250186	4.04532624	7.03746976	4.16997674	6.9703261	4.27544118	6.86123766	4.34101142	6.74810846	4.40093728	6.62990566	4.44982504	6.5032076	4.4664592	6.37545858
NMNH291012	6.86546	4.164755	5.626976495	3.994330235	5.762354395	3.94325981	5.89971032	3.89728241	6.03788549	3.853768975	6.180406085	3.82785529	6.324935855	3.81602452	6.46980516	3.81276	6.61482087	3.81276	6.75895192	3.826662245	6.902581455	3.845863105	7.04040463	3.89097142	7.17505985	3.944614835	7.288934905	4.03090345	7.393424465	4.13102578	7.51655107	4.207639205	7.61905949	4.309437405	7.693816375	4.432940925	7.704806095	4.575312	7.64341256	4.70345687	7.52349129	4.7812758	7.391381025	4.840968545	7.257168135	4.89387059	7.11467869	4.918793705	6.97088406
NMNH302628	4.074588	3.55866	5.142291672	3.91217946	5.0143695	3.933714792	4.886525028	3.955734972	4.759305264	3.981071388	4.631053644	4.000421796	4.501897596	4.012300572	4.373198424	4.028595816	4.24409832	4.039927584	4.114404588	4.037292	3.985058952	4.03008144	3.859613856	4.002339432	3.743700996	3.94476684	3.639147876	3.868990692	3.545308032	3.779595288	3.455682636	3.685802064	3.367794612	3.590700372	3.297939204	3.481538088	3.306277968	3.355434096	3.392556048	3.262554624	3.507287868	3.202060512	3.623890704	3.145205868	3.748692444	3.110396268	3.876807312	3.1066197372	4.006177812
NMNH302629	4.080944	3.291183	5.457018035	3.625848065	5.320862624	3.674585845	5.179406288	3.710297178	5.035943283	3.736755708	4.892129956	3.761511796	4.747794219	3.782718569	4.602926853	3.80028691	4.457859742	3.81611286	4.312675857	3.802579368	4.167916046	3.78415366	4.025992614	3.750458215	3.88513244	3.71242984	3.750830048	3.657377045	3.636228659	3.568720995	3.531586863	3.467053863	3.430939967	3.361397977	3.361232035	3.234526099	3.314070704	3.097009349	3.325720447	2.9546729058	3.426216766	2.8579797316	3.55702823	2.7933062955	3.691613338	2.737729554	3.833361609	2.705751916	3.978072252
NMNH507338	6.884414	4.555375	5.694622936	4.245354399	5.829462036	4.206396832	5.968031574	4.180018726	6.10698542	4.155641672	6.247383734	4.14297276	6.388378388	4.139043542	6.529442615	4.137937	6.669092191	4.149539126	6.805720311	4.184670178	6.94159638	4.222524516	7.076018042	4.265212521	7.202203586	4.328305293	7.306947394	4.42258996	7.407321355	4.521698355	7.513211461	4.614690952	7.607711473	4.718967627	7.67943461	4.839057251	7.686338902	4.975834456	7.618750389	5.096778834	7.495139046	5.161273005	7.364447822	5.214204806	7.229800876	5.255425152	7.090817213	5.276767498	6.950435464
NMNHA06256	4.555782	3.234408	5.651266786	3.61583148	5.516371593	3.626895522	5.383175779	3.647514873	5.249956956	3.670806555	5.114861256	3.669656105	4.979512457	3.66428186	4.844801336	3.64991767	4.710277574	3.63394285	4.576631441	3.612311103	4.446377492	3.575095689	4.318611802	3.530941418	4.201210023	3.463883331	4.097248787	3.377103244	4.004226687	3.2786125621	3.920694156	3.1720825356	3.842118421	3.0617257837	3.790262709	2.9381096025	3.795798017	2.8056586227	3.858533699	2.6878420243	3.966182949	2.6074518653	4.091368344	2.5568182599	4.223127739	2.5271123261	4.35797034	2.5142239991	4.493210668
NMNHA08222	4.624035	3.560043	5.620379997	3.83185584	5.500946895	3.84735177	5.381875674	3.866243814	5.26162602	3.874514496	5.141178414	3.881458281	5.020675134	3.887706141	4.900041948	3.886614312	4.779535575	3.880935564	4.660139589	3.863463207	4.540746696	3.84599085	4.425195309	3.811605969	4.319161083	3.755734017	4.225879296	3.679701891	4.138205118	3.596815677	4.054341516	3.51006012	3.980950812	3.414378165	3.927779049	3.30685002	3.933748539	3.187701474	4.014562443	3.104004894	4.125199053	3.0564017682	4.235096436	3.0072471936	4.351229307	2.9744873748	4.469709765	2.9527358523	4.588508802
NMNHA09000	4.257	3.26628	5.376640536	3.569328864	5.253233976	3.588892488	5.129774784	3.608183664	5.006591136	3.62916216	4.88280996	3.644877456	4.75804116	3.65120568	4.63310208	3.65328	4.508277552	3.649648392	4.383802872	3.639450168	4.262012424	3.611480904	4.14158112	3.578787144	4.029539976	3.524365656	3.92873112	3.451052376	3.834108072	3.369708072	3.74642316	3.280688784	3.664125288	3.186796392	3.632688504	3.0676790304	3.621193056	2.9441879496	3.69103572	2.844621828	3.788113896	2.7662385384	3.899789712	2.7119517264	4.018431528	2.6736579216	4.141769976	2.6601144696	4.266603792
NMNHA09001	4.801066	3.67865	6.185562714	4.03568437	6.018350106	4.092092618	5.844293498	4.120221458	5.668738054	4.1399356	5.493223674	4.159865328	5.31689828	4.172276922	5.140278594	4.178262	4.963720504	4.17275258	4.788076088	4.153449078	4.613838114	4.124201244	4.44731675	4.066420774	4.29385716	3.980757848	4.16359873	3.86218897	4.042360692	3.73355599	3.921146608	3.604964074	3.816679792	3.4623796	3.743726174	3.3024024688	3.749067916	3.1315775976	3.856193626	2.9929711986	4.020158756	2.927016255	4.187874398	2.871275297	4.361489568	2.8394257164	4.536935508	2.8415651508	4.710821016
NMNHA09003	4.191396	3.67829	5.375456097	3.946514616	5.239195544	3.982728772	5.102601163	4.017585979	4.964550921	4.045837719	4.825106638	4.066538146	4.684796875	4.077029	4.544672572	4.088802619	4.403797156	4.091522699	4.263135019	4.087050022	4.127069199	4.050118754	3.992511787	4.008353162	3.863913823	3.950913109	3.747364577	3.87305391	3.640691076	3.780948292	3.542422004	3.680224966	3.451855704	3.57220688	3.381374722	3.451382781	3.384750094	3.313338721	3.462804026	3.197488041	3.581040958	3.120855969	3.705608258	3.0549938683	3.838413073	3.0076626217	3.97542783	2.9817071856	4.11631561
NMNHA16750	4.23533	3.519758	5.737887474	3.875323892	5.58430554	3.918554838	5.428830704	3.953847216	5.271340646	3.979509952	5.113245104	4.001007692	4.954363656	4.015441452	4.795029624	4.018542264	4.63560691	4.01160672	4.477639804	3.991359702	4.32113748	3.96030877	4.171108942	3.906830466	4.02911377	3.83425801	3.89593787	3.74661573	3.767615016	3.651768802	3.65070156	3.54367156	3.532222408	3.437565076	3.449161012	3.30363385	3.431039304	3.149895958	3.50422336	3.0089102318	3.629671694	2.9143614588	3.776192706	2.8514538118	3.93119661	2.8189585864	4.09018203	2.813723902	4.249678136
NMNHA23137	4.049934	3.586079	5.282815804	3.823048124	5.152242221	3.846196088	5.025072374	3.88694495	4.896450181	3.922856924	4.764219516	3.940221096	4.63148021	3.954232716	4.497893169	3.956903881	4.364894744	3.96781567	4.231307703	3.969959	4.097877413	3.964197601	3.964639063	3.954431054	3.835821731	3.920457674	3.718210496	3.858099567	3.609242959	3.780958881	3.506961332	3.695001751	3.411803878	3.601635737	3.325610022	3.499619627	3.297410837	3.371845169	3.355322334	3.253802069	3.451237951	3.1622770795	3.567163313	3.0965056395	3.69027043	3.0447643737	3.820322576	3.0160082428	3.953129061
NMNHA23138	4.260096	3.303432	5.25751884	3.571582752	5.1456294	3.611326104	5.029755408	3.63766068	4.914766872	3.6662058	4.796140536	3.672775512	4.677427512	3.677394744	4.558606128	3.678048	4.439778552	3.678048	4.321279152	3.67281576	4.203504216	3.65713452	4.087503288	3.632555376	3.980756304	3.581567352	3.881597616	3.516272712	3.793510224	3.436863408	3.706958448	3.3554448	3.626171424	3.268471968	3.57040008	3.164579496	3.563496	3.04643304	3.60632916	2.939689152	3.703645728	2.8733749992	3.814126488	2.8296142776	3.923257392	2.7834931656	4.038877512	2.7563396976	4.1576184
NMNHA23140	4.610718	3.503382	5.733464426	3.895617594	5.608949584	3.909316104	5.486544408	3.935567604	5.362182302	3.950933482	5.237368352	3.96159	5.112309388	3.956202874	4.987342702	3.95718293	4.86212782	3.956206056	4.737577976	3.943414416	4.615217348	3.916641068	4.495220946	3.880665376	4.379504334	3.832849462	4.278695392	3.758683406	4.186726046	3.673606272	4.103010808	3.580325942	4.024335858	3.482947196	3.969455904	3.371227176	3.942937116	3.250899846	3.975517614	3.130448418	4.075782434	3.0631032972	4.19767849	3.0351366992	4.317872176	3.000283935	4.442673398	2.9925271736	4.567226424
NMNHUyak-M012	4.469385	3.46416	5.416906992	3.562984443	5.324163387	3.587236656	5.233318884	3.618380073	5.142882657	3.65076069	5.051750505	3.681022602	4.960009032	3.709481295	4.867104591	3.732548889	4.77194226	3.745613721	4.676489187	3.754902	4.580432979	3.754902	4.4854686	3.741370125	4.393114713	3.718314903	4.307197359	3.675356226	4.232498316	3.61503654	4.162596516	3.549208221	4.090108968	3.486308973	4.02040512	3.42036312	3.98715537	3.331708461	4.009963152	3.240978399	4.077696759	3.176248095	4.160326254	3.127793157	4.245309522	3.0830878629	4.336642719	3.053765295	4.431576168
NMNHUyak-M014	4.733508	3.599638	5.710795344	3.75172031	5.612202952	3.777438398	5.513399756	3.802319658	5.414203698	3.825587948	5.314998058	3.848811522	5.215568838	3.870997046	5.11527085	3.88826381	5.01360583	3.895041478	4.911806662	3.894338798	4.810377998	3.885347688	4.710051264	3.868282146	4.613570106	3.83706399	4.527338494	3.784276752	4.454151178	3.714104572	4.386987746	3.6374869	4.319399512	3.561249314	4.256174282	3.481418478	4.217050976	3.389667634	4.251712264	3.295843884	4.337017616	3.240549356	4.428084944	3.194939036	4.523671782	3.1596823864	4.622765632	3.139702	4.724657426
NMNHUyak-M111	4.52655	3.46815	5.3767035	3.6565389	5.28003945	3.68630955	5.18283045	3.71423115	5.0833566	3.7325547	4.98363705	3.7494954	4.88309535	3.7595943	4.78210635	3.76425	4.680963	3.76383735	4.57985115	3.7611756	4.4793756	3.7496214	4.3807806	3.72772575	4.2893235	3.6846432	4.2132006	3.61803645	4.1439699	3.5445816	4.0778577	3.4680303	4.01554755	3.3883731	3.95903025	3.30472485	3.9506166	3.2057109	4.00508325	3.12392178	4.09132395	3.071065095	4.18482225	3.032950725	4.2816312	3.00365793	4.38105465	2.98756206	4.48199325
NMNHUyak-M117	4.867253	3.617158	5.828579302	3.755239922	5.726318284	3.785453257	5.624394954	3.816790054	5.521565711	3.844938297	5.417697428	3.868742054	5.31280634	3.887922083	5.207424955	3.903757702	5.101131163	3.91159596	4.994688009	3.914833219	4.88981965	3.895516816	4.787425505	3.866011327	4.690080445	3.822900908	4.600498962	3.766269981	4.521165011	3.695202892	4.446337896	3.619271797	4.375546802	3.5395547	4.323783128	3.449655011	4.323007095	3.343903468	4.382096001	3.259296389	4.47222298	3.2023787519	4.567541912	3.1549579404	4.668754149	3.1227158798	4.774434258	3.1123456112	4.879841619
NMNHUyak-M118	4.756875	3.679725	5.749197825	3.88800195	5.658349575	3.905304075	5.56816245	3.925724775	5.477175525	3.9416595	5.38602735	3.957020175	5.295459675	3.975705825	5.205179025	3.99576855	5.114105025	4.01184195	5.02197	4.0180662	4.929622125	4.014373575	4.83833205	3.999570825	4.75225035	3.967469175	4.672770225	3.920984025	4.59710205	3.86781345	4.5339243	3.800330325	4.47244935	3.731250825	4.413925275	3.65968485	4.3690107	3.57980805	4.37500275	3.491256	4.43872875	3.4267689	4.5236688	3.39019095	4.610314875	3.35840535	4.699337775	3.33352125	4.790624625
NMNHUyak-M121	4.555507	3.56048	5.59761499	3.739244707	5.49350274	3.759177037	5.390178882	3.783257962	5.286196971	3.803940536	5.182904903	3.82777032	5.079097837	3.849362088	4.973094082	3.853081518	4.867036284	3.855802742	4.760984844	3.858794181	4.655693185	3.847499194	4.551094548	3.829893892	4.453689988	3.790515619	4.365711163	3.731341713	4.286506378	3.661123961	4.220580276	3.578043975	4.153678221	3.495746023	4.087389713	3.412948968	4.07287122	3.310372175	4.114662354	3.215199273	4.207031378	3.165161813	4.302360051	3.1189067272	4.40151624	3.0822735207	4.506334228	3.0693337191	4.61212499
NMNHUyak-M123	4.483355	3.545201	5.47971284	3.750695018	5.378478365	3.756017606	5.278025685	3.769716569	5.179411021	3.792155681	5.081287771	3.817083773	4.981147809	3.832895178	4.880487714	3.842748986	4.779122408	3.844593384	4.678178314	3.837375342	4.577419298	3.826178123	4.477604818	3.80890524	4.382624703	3.773919116	4.294693507	3.723504507	4.223007692	3.651818692	4.155010673	3.576689788	4.09204267	3.497275371	4.034263233	3.414031754	4.001612921	3.319718558	4.0372532	3.2286538	4.120244728	3.1705319687	4.215074866	3.1363135993	4.308963659	3.0981265832	4.407562368	3.0781186941	4.508315002
NMNHUyak-M124	4.2309	3.481874	5.223114998	3.716388086	5.118890694	3.72665507	5.015443622	3.743111704	4.91340685	3.766322108	4.811257254	3.789463564	4.707948078	3.806487452	4.603654826	3.816155842	4.499179802	3.82324495	4.394585686	3.81758808	4.291658858	3.798492618	4.190997912	3.770104846	4.09245555	3.734690646	4.001510004	3.684571718	3.919493224	3.619729258	3.851776886	3.540721118	3.790613742	3.455770914	3.742415956	3.362816474	3.691848866	3.271109366	3.70554758	3.171021942	3.776526412	3.1013111264	3.874542262	3.0646436398	3.970969174	3.024123527	4.072955802	3.0007692724	4.177274126
NMNHUyak-M131	4.60857	3.491997	5.582670141	3.741564984	5.480328957	3.767323488	5.384711955	3.812475102	5.28296772	3.840677076	5.179067664	3.857379276	5.073905664	3.852118083	4.968672525	3.842758665	4.863018738	3.838447023	4.757460834	3.832251744	4.653857706	3.81122553	4.551940263	3.783939084	4.456880001	3.737627595	4.367755206	3.680963835	4.289180634	3.610641387	4.217147757	3.533402991	4.153889721	3.449329065	4.105889454	3.355125564	4.072911888	3.25547529	4.10648331	3.158797389	4.170202203	3.0764125503	4.269150366	3.0395387322	4.372366869	3.0174104823	4.477429893	3.0077968197	4.583092959
NMNHUyak-M135	4.759386	3.541942	5.772189018	3.767856712	5.671607958	3.795529908	5.569481438	3.817557444	5.467768092	3.841411146	5.36578981	3.863896012	5.262628778	3.880400894	5.159073496	3.894092408	5.055054576	3.900337328	4.95113343	3.89249333	4.84834457	3.873802726	4.74642306	3.850895224	4.649245166	3.812536276	4.557637236	3.76278508	4.48020969	3.692649582	4.411417796	3.614411458	4.347088812	3.532107828	4.28563943	3.447615322	4.259656778	3.349096978	4.295293824	3.255382176	4.377480756	3.191750226	4.469908726	3.14351295	4.57074526	3.116210349	4.671871962	3.0950804414	4.776127432
NMNHUyak-M139	4.543965	3.472776	5.573917908	3.601877697	5.470971336	3.630915351	5.36856192	3.661773714	5.265143775	3.689090595	5.16185055	3.716866557	5.058700983	3.745182798	4.953199797	3.762474849	4.846911615	3.774195468	4.740023817	3.775625802	4.633798095	3.763086957	4.528434321	3.744648765	4.427255367	3.710764215	4.336404174	3.655646388	4.255855758	3.586003488	4.182865002	3.507831675	4.111204644	3.428423154	4.046411763	3.343649319	4.023826227	3.241542834	4.063060476	3.145042134	4.150064133	3.0846979665	4.246711614	3.0391961688	4.342978089	2.9942287164	4.449562956	2.985588	4.556528829
NMNHUyak-M140	4.32016	3.710824	5.377493368	3.862403584	5.273422648	3.899860016	5.166692128	3.928966288	5.0590202	3.954290808	4.950390744	3.97475676	4.840797312	3.989870872	4.730484928	3.994536	4.619856592	3.994536	4.509837592	3.98496072	4.40093732	3.96601972	4.294732312	3.936758696	4.194253128	3.890584568	4.101534112	3.831717552	4.021511208	3.755328096	3.9423878	3.6780198	3.86472164	3.599238136	3.7996452	3.5112584	3.775694104	3.404453728	3.800115904	3.300254048	3.888153672	3.23773424	3.993297984	3.2034150824	4.096675544	3.1646345536	4.202051984	3.1326379656	4.311751808
NMNHUyak-M145	4.515028	3.458252	5.489280552	3.58308762	5.391633184	3.609478544	5.293985816	3.635869468	5.196509304	3.662871044	5.098434796	3.687581884	4.99915164	3.706619672	4.899052172	3.720667832	4.79822182	3.7285367	4.69721112	3.733323832	4.597136964	3.718608068	4.49852774	3.696877716	4.40525302	3.658068092	4.321093784	3.602897424	4.245398248	3.535861756	4.17298378	3.46535518	4.103967448	3.391409336	4.04253206	3.311644896	4.021228848	3.215085944	4.061142708	3.1247961416	4.1510889	3.0825463004	4.246398072	3.0489376596	4.3421945	3.0164636292	4.440923956	2.999472	4.541425252
NMNHUyak-M147	4.7905	3.497	5.84829375	3.7190855	5.74160925	3.7447345	5.6349215	3.770364	5.52602375	3.7801205	5.41779225	3.79816125	5.3105455	3.8210575	5.20479375	3.85014825	5.09671825	3.8685725	4.987255	3.871881	4.87782425	3.863873	4.76892325	3.8516855	4.6642765	3.82147675	4.57236325	3.76235925	4.49015775	3.68983875	4.4153915	3.60953125	4.348669	3.52244425	4.28139725	3.435848	4.23794475	3.33747375	4.269161	3.236399075	4.34663775	3.159752375	4.44420275	3.109795	4.54776725	3.07442005	4.656405	3.0622826	4.76611525
NMNHUyak-M156	4.626804	3.406102	5.556991412	3.459541274	5.462475984	3.48622813	5.369883708	3.519124644	5.277082258	3.55149354	5.182135994	3.576288464	5.085353994	3.59267272	4.987341926	3.599666	4.889039512	3.599666	4.790827636	3.595626132	4.693134012	3.585969786	4.597085682	3.565942156	4.504121888	3.534600398	4.416212612	3.491060986	4.33469407	3.436482182	4.258838836	3.374004718	4.18091996	3.31419032	4.122551048	3.237111262	4.113681446	3.140881856	4.163789546	3.0608287808	4.243322496	3.0032572276	4.31824113	2.940956781	4.407805066	2.901719485	4.50175229	2.8738294102	4.599370986
NMNHUyak-M161	4.135348	3.689224	5.089268688	3.900889272	4.979015944	3.922429784	4.872572656	3.959214448	4.764974508	3.992316216	4.654753404	4.015217248	4.542782608	4.026974672	4.430973176	4.040652644	4.318549928	4.040899436	4.206724676	4.027863756	4.096041628	4.007566696	3.989095264	3.972927224	3.889672892	3.920740208	3.794202356	3.86096592	3.710729708	3.785814592	3.633354088	3.704018864	3.559000088	3.619419832	3.497324236	3.525480672	3.471822396	3.41686688	3.492815536	3.306984324	3.56601784	3.22539742	3.670227344	3.184379324	3.7768668	3.1481417156	3.887170168	3.1278440228	3.999653532
NMNHUyak-M162	5.077724	3.690544	5.798728548	3.952450036	5.712936304	3.954901796	5.627234388	3.95065638	5.542684154	3.93772012	5.457443556	3.932494	5.371648086	3.934355402	5.28601069	3.93189719	5.200760414	3.92255792	5.116352124	3.9070086	5.033563286	3.884694358	4.95137771	3.860018684	4.87185681	3.827790944	4.796971672	3.78585617	4.732103264	3.72977216	4.672760994	3.667942644	4.624958126	3.596986774	4.585923526	3.520643484	4.565690054	3.438154664	4.595117626	3.360327414	4.655953534	3.301791644	4.732651684	3.263586126	4.813782358	3.23692001	4.898677774	3.2251044624	4.984376464
NMNHUyak-M166	5.164016	3.584856	6.09432032	3.83691924	6.00207784	3.85368764	5.908705528	3.861710424	5.815417872	3.871038864	5.72395032	3.891499568	5.631541784	3.906926496	5.53835832	3.91708196	5.444754832	3.920224	5.351043896	3.917557336	5.258527912	3.903367688	5.1673534	3.881825992	5.079477216	3.849946496	5.000975056	3.799924568	4.926497312	3.742980384	4.862028512	3.675073248	4.799822632	3.604935752	4.747567088	3.527622032	4.727712	3.43774992	4.77975916	3.36330148	4.856822168	3.30993564	4.938287288	3.264013016	5.026521632	3.2332851672	5.119275304	3.2295590008	5.212764832
NMNHUyak-M168	4.66335	3.544275	5.70038745	3.796486125	5.597055225	3.815562	5.494983975	3.8410782	5.39205165	3.86282115	5.288803275	3.8830419	5.184326175	3.89498085	5.0793879	3.90202425	4.974281925	3.9041592	4.869166275	3.899686125	4.764515025	3.88912425	4.661327925	3.86919375	4.561565775	3.8367438	4.470278925	3.786101625	4.395962025	3.712171725	4.333803375	3.6272865	4.26975165	3.54412665	4.201272	3.46459815	4.16560995	3.3675192	4.189033125	3.267411975	4.2701064	3.2027407275	4.364898825	3.1570863375	4.465060875	3.1284967125	4.56919935	3.1136191425	4.67366355
NMNHUyak-M169	4.521869	3.377704	5.572380066	3.586792902	5.468422201	3.613318192	5.364274179	3.639308464	5.258475981	3.657992195	5.152207225	3.673955714	5.045277754	3.683331421	4.937906732	3.687730816	4.830500257	3.689555034	4.7233065	3.682545009	4.617408389	3.664322167	4.512735018	3.640143221	4.410846319	3.607220276	4.319861029	3.551249658	4.241355195	3.478348621	4.167880464	3.399958815	4.103111056	3.3142109	4.041161773	3.226403488	4.011232995	3.1258378305	4.053267361	3.0283691537	4.147984885	2.9782563382	4.245193788	2.9324665326	4.344987537	2.8936461422	4.450363522	2.8730250659	4.557479927
NMNHUyak-M178	4.727796	3.533712	5.723474368	3.699278704	5.620692536	3.744647424	5.512014712	3.77451894	5.403482508	3.804367804	5.291827564	3.817091756	5.179470408	3.82577718	5.067061476	3.83398044	4.954351596	3.831964412	4.842007384	3.823033052	4.730792536	3.80445194	4.6215743	3.777214528	4.516731136	3.736586548	4.420825804	3.677788428	4.332641568	3.607777568	4.253194532	3.527764232	4.179203392	3.442754512	4.111910772	3.352295368	4.087068	3.243918492	4.123301492	3.1403344556	4.21042432	3.0712494152	4.319940268	3.04578792	4.428466	3.0152167808	4.533014688	2.97712	4.645161504
NMNHUyak-M200	4.134112	3.24553	5.128974079	3.426753463	5.035628855	3.448192867	4.945349554	3.480229084	4.853942195	3.508868523	4.761983411	3.535617362	4.66858462	3.55675427	4.574795105	3.57625896	4.480703094	3.593942372	4.385265606	3.5962363	4.289535075	3.592760747	4.195190984	3.577128636	4.103033687	3.551309342	4.022311369	3.499881871	3.950518985	3.436531016	3.886248038	3.365636667	3.826483021	3.290813021	3.762363322	3.219965937	3.720962333	3.1349818915	3.732491842	3.0435997405	3.79890862	2.9768643964	3.885583177	2.9373325806	3.972418435	2.897845509	4.064868775	2.8760654819	4.159688667
NMNHUyak-M203	4.60889	3.590422	5.715822904	3.740127127	5.606850051	3.780978652	5.499427461	3.825800913	5.39059642	3.86701986	5.279850917	3.902808052	5.167571266	3.933249287	5.052229765	3.948890506	4.936233995	3.957437902	4.819861134	3.954730582	4.703958831	3.944030222	4.588088758	3.932852858	4.477543081	3.897048551	4.370800544	3.851339965	4.272679532	3.788778312	4.182638581	3.715787031	4.112631798	3.622935624	4.043047228	3.529694234	3.989039417	3.42843402	3.989078093	3.315651581	4.048616572	3.2194605014	4.153103009	3.1691817014	4.260654519	3.1247097805	4.371267879	3.0895874603	4.484762601
NMNHUyak-M204	4.42106	3.51302	5.38945568	3.70772374	5.29203458	3.728599	5.19418844	3.7473233	5.09601064	3.76428304	4.99884392	3.78556724	4.90005432	3.79836996	4.80157384	3.81342346	4.70240106	3.82269062	4.60311236	3.82132212	4.50425514	3.80934694	4.40480544	3.8035123	4.31022438	3.7747738	4.22392194	3.72544662	4.15047374	3.65853502	4.07987846	3.5883036	4.01348528	3.5140665	3.95094	3.43650958	3.92518	3.34301366	3.98029352	3.2627616	4.0557349	3.198046362	4.1449128	3.154254684	4.23498586	3.112120662	4.33287708	3.10048809	4.43232034
NMNHUyak-M206	4.7955	3.564655	5.762403877	3.698526178	5.663092269	3.729431577	5.56380304	3.760436083	5.464015079	3.789848483	5.3632872	3.815705819	5.261507508	3.837189659	5.158343515	3.850319738	5.054863019	3.860690806	4.951133157	3.862036743	4.847870057	3.849446957	4.74517922	3.832905679	4.645352895	3.804065542	4.554136091	3.75506832	4.47621561	3.686137803	4.408266572	3.607421269	4.3418457	3.527352404	4.276013076	3.447411419	4.263282622	3.345743622	4.313056715	3.255447554	4.395929349	3.1950603801	4.487024667	3.1456571391	4.578596338	3.0967203404	4.679046078	3.0710983036	4.782692818
NMNHUyak-M208	4.61812	3.64868	5.60851252	3.8281094	5.51694028	3.84713964	5.42488332	3.86387576	5.33235824	3.87776664	5.23988296	3.89199284	5.1475936	3.9073744	5.05424184	3.91355956	4.96091	3.92014976	4.86742876	3.91785896	4.77555108	3.90061488	4.68454988	3.87900168	4.5958594	3.85016084	4.51353004	3.80664892	4.44389636	3.74476412	4.3771544	3.67924392	4.29947636	3.6277142	4.23036392	3.56541108	4.2194046	3.47849016	4.26869664	3.40073908	4.33913044	3.34078984	4.42040072	3.29445592	4.50522008	3.255265312	4.59598888	3.232572448	4.68883268
NMNHUyak-M209	5.180968	3.670388	6.090893182	3.884707162	5.989147584	3.901551736	5.88984784	3.929317482	5.789831374	3.954267764	5.690454494	3.981561052	5.58919421	4.000565434	5.486548692	4.007858	5.383511066	4.005203236	5.281032676	3.994352772	5.17900746	3.979304824	5.077560764	3.961004308	4.980632952	3.927356942	4.895481236	3.869839198	4.82419793	3.796171104	4.759889004	3.71556077	4.690019858	3.640076766	4.650375168	3.545565882	4.644095012	3.44470092	4.718213066	3.374658218	4.808446116	3.326011114	4.90261953	3.284283752	5.00090365	3.254551038	5.103806288	3.25076816	5.206188258
NMNHUyak-M211	4.843776	3.423936	5.860815552	3.602124288	5.762177472	3.619028544	5.665566336	3.643949184	5.568129408	3.666696	5.4707904	3.689827968	5.37259296	3.709082304	5.27419968	3.727363968	5.175003456	3.7398096	5.07499776	3.73791648	4.975406592	3.72869568	4.876337664	3.7154928	4.783558464	3.67875648	4.696119168	3.630145728	4.616157696	3.570447168	4.540103232	3.50540544	4.475208384	3.429318336	4.405440384	3.357964032	4.367480064	3.267564288	4.396833216	3.1755459264	4.481990976	3.1233891648	4.569139776	3.0743553984	4.657652928	3.027657024	4.75514208	3.0073624512	4.854880128
NMNHUyak-M212	4.093056	3.864576	5.091046848	3.975173376	4.994504256	4.005822336	4.897547136	4.034881728	4.79870016	4.05711936	4.699406016	4.077219072	4.598806272	4.089289344	4.498043328	4.099694976	4.396947456	4.10637312	4.295711232	4.109376	4.194667584	4.103869632	4.096016448	4.082846208	4.002604032	4.044566016	3.914407488	3.995031552	3.832177536	3.936184896	3.7587408	3.8664528	3.688855296	3.793156416	3.6315264	3.710081088	3.617530368	3.612291648	3.646103424	3.517038336	3.7301808	3.460744128	3.81778656	3.409930176	3.906972096	3.361939584	4.005766848	3.340087104	4.106728896
NMNHUyak-M214	5.04165	3.481218	6.04017771	3.629131746	5.93911329	3.655447506	5.839450614	3.686447868	5.739764796	3.717441618	5.639282232	3.74591289	5.537711994	3.768354018	5.434168074	3.78042753	5.331559752	3.797681544	5.227357938	3.799192386	5.123182572	3.79191588	5.019192342	3.78280785	4.918974258	3.755430864	4.828237782	3.704237454	4.746946548	3.638867916	4.67598987	3.562238142	4.602947106	3.487644864	4.538225544	3.405861036	4.50014373	3.310750722	4.532615262	3.2136092016	4.615146246	3.1527609492	4.707803508	3.1048097334	4.798060614	3.0528572658	4.898688642	3.0292590378	5.002983024
NMNHUyak-M216	4.555112	3.635702	5.466063428	3.780046144	5.376900014	3.80758328	5.284820296	3.822303518	5.191888914	3.831968614	5.099373686	3.845459746	5.007129442	3.860670336	4.914949718	3.876284176	4.822102212	3.884104	4.728796614	3.88041023	4.63585878	3.870470924	4.544811382	3.849224488	4.456522214	3.819409796	4.37653677	3.771264972	4.304948604	3.711129106	4.231840992	3.65292884	4.163456244	3.589228244	4.108381972	3.51558189	4.10811744	3.425234534	4.16763714	3.354017358	4.241606094	3.297362346	4.3223561	3.250240164	4.405864336	3.2109810344	4.49875378	3.2003652362	4.59184001
NMNHUyak-M217	4.5646	3.36836	5.50523814	3.637621032	5.411314412	3.675642576	5.31576002	3.709200256	5.2182035	3.736291944	5.118880952	3.755173648	5.018081992	3.765310208	4.917434136	3.776362836	4.816317228	3.77873328	4.715744924	3.76730604	4.61679384	3.745556508	4.51956786	3.717403944	4.427085916	3.676694008	4.34567234	3.616919784	4.271706932	3.547666932	4.202416304	3.473893552	4.138867628	3.394966896	4.085376812	3.309316112	4.040653176	3.218527792	4.056336512	3.1201833276	4.120568304	3.0444594468	4.21071758	3.0001582724	4.307953004	2.9716698168	4.407769788	2.9558076744	4.50862856
NMNHUyak-M219	4.69854	3.54368	5.543736156	3.606839768	5.453726684	3.645079872	5.36063864	3.67523912	5.267234196	3.704357412	5.173162148	3.731298872	5.078685108	3.756677316	4.982186272	3.772858012	4.885092604	3.784991952	4.787616092	3.793591704	4.689782048	3.794626332	4.592169484	3.792930428	4.4977842	3.768428412	4.410381864	3.725208172	4.33418958	3.664703	4.258747164	3.602463956	4.18484878	3.538345496	4.118553488	3.467187136	4.093845812	3.375776012	4.132006816	3.289455764	4.219061112	3.246504464	4.30167948	3.194377564	4.386984084	3.1470786116	4.482334388	3.126875206	4.579089508
NMNHUyak-M220	4.763745	3.479355	5.675083605	3.570524325	5.5840932	3.60117396	5.49103563	3.625209945	5.39797806	3.64924593	5.304917295	3.67327872	5.211859725	3.697314705	5.118578505	3.72020688	5.023035225	3.72982383	4.926961575	3.73176	4.83091668	3.728715165	4.73673447	3.709756035	4.643475615	3.686515605	4.555357515	3.6488817	4.47917913	3.59027901	4.41190521	3.52171431	4.346858205	3.45095784	4.28838012	3.37489767	4.269174975	3.282258645	4.312665315	3.20075739	4.392323055	3.14763732	4.467226635	3.088556658	4.556488545	3.053843622	4.65057171	3.035011653	4.745894535
NMNHUyak-M221	4.83483	3.733015	5.8241612	3.967412163	5.730214204	3.988287446	5.635648876	4.006071069	5.540297477	4.018954082	5.444275122	4.022447	5.349061861	4.033096782	5.254667561	4.051834215	5.159799645	4.065204	5.063905561	4.060339569	4.968636387	4.046729687	4.875222209	4.023779045	4.782199422	3.999124701	4.698102981	3.954913963	4.627563798	3.889640469	4.561563435	3.819620948	4.499444092	3.746134821	4.442363497	3.668965014	4.416590893	3.579477902	4.453792772	3.494039549	4.527765671	3.43315687	4.609809776	3.383420612	4.698882474	3.349691917	4.79375039	3.333546216	4.88949318
NMNHUyak-M225	4.615765	3.442105	5.38834247	3.584796185	5.31006061	3.6040196	5.231712495	3.623243015	5.153910195	3.644040775	5.074183345	3.656496715	4.9952484	3.67319613	4.915366955	3.684607765	4.83495547	3.68724219	4.75510242	3.676530965	4.67530616	3.66462084	4.59554776	3.65342059	4.52064175	3.624700625	4.45229814	3.58225641	4.39281377	3.527728545	4.335452715	3.470982715	4.27935366	3.41298435	4.22706269	3.351673235	4.20237797	3.27585543	4.20729977	3.196175905	4.25677017	3.1356847745	4.32908277	3.10053839	4.405619915	3.07522898	4.48478833	3.060512167	4.56390311
NMNHUyak-M226	4.9833	3.4013	5.60725662	3.605162848	5.535348392	3.61032966	5.4637534	3.619280616	5.391949584	3.62614966	5.320133112	3.632955424	5.248303984	3.6386	5.17617744	3.6374926	5.104468544	3.631003236	5.034107512	3.615452176	4.96505954	3.594550792	4.896609564	3.571735188	4.837129528	3.531539732	4.78347758	3.483855088	4.738412728	3.428016816	4.701770444	3.366128976	4.65747128	3.309173812	4.631839716	3.242634892	4.622604	3.171821408	4.6522665	3.1097940356	4.705095808	3.0629162116	4.770862712	3.0346844724	4.841603424	3.0209805556	4.913366108	3.0142092792	4.985350272
NMNHUyak-M227	4.38736	3.367944	5.437061688	3.540702752	5.344649692	3.564188032	5.250553724	3.580385778	5.156254518	3.595338288	5.061713362	3.608581018	4.968085164	3.627304722	4.875182816	3.64931572	4.782838566	3.673149408	4.688116754	3.68464042	4.592814262	3.684992054	4.498018252	3.673794608	4.406048218	3.648225332	4.324459452	3.598867532	4.249071058	3.54032531	4.178892654	3.475624654	4.112620936	3.40702699	4.049749422	3.335654966	3.994133182	3.259640728	4.00207882	3.1678090894	4.078476952	3.115630475	4.162682004	3.0706193874	4.248696842	3.029186579	4.338121562	2.9963075096	4.433036934
NMNHUyak-M229	4.879425	3.744225	5.8039809	3.92306415	5.7145839	3.938411925	5.62519335	3.95380485	5.5357899	3.969133275	5.446647675	3.985909725	5.3571507	4.000551225	5.26764405	4.01515725	5.178456675	4.031549925	5.0879922	4.03817085	4.997430975	4.0388094	4.907130975	4.030743675	4.82216835	4.0014123	4.7477031	3.950496	4.6781463	3.892442775	4.613643075	3.828710325	4.552729275	3.761546475	4.4930829	3.693576375	4.4752422	3.60736245	4.50520245	3.525192675	4.583173275	3.479055825	4.664088525	3.43811445	4.7479611	3.403577925	4.8369453	3.390510225	4.925539275
NMNHUyak-M051	4.540446	3.707073	5.64918332	3.814392923	5.543964391	3.856230802	5.436286852	3.891347416	5.329570406	3.929123799	5.22253466	3.965974212	5.111772683	3.989634342	4.999960209	4.007527914	4.887129168	4.017090949	4.773902195	4.019718788	4.660739082	4.014689813	4.54801341	4.005723869	4.440252853	3.973094602	4.342738633	3.915943095	4.253088772	3.847073278	4.174825149	3.76521753	4.097107529	3.682822165	4.027535252	3.593935431	4.013601	3.482483766	4.055055719	3.380154502	4.147026891	3.314266947	4.247922498	3.262968209	4.350577448	3.21749031	4.462131289	3.198195011	4.574818645
NMNHUyak-M055	4.425498	3.700687	5.560986274	3.809945074	5.456821035	3.842714833	5.350666557	3.868520659	5.245096398	3.896603094	5.14057035	3.928290426	5.035054472	3.956599564	4.929701437	3.98540681	4.821726949	4.001988059	4.713212844	4.014140617	4.60411442	4.014223635	4.495258664	4.00501183	4.386604067	3.993762891	4.283623431	3.96104422	4.195518982	3.896989447	4.111865575	3.826976536	4.037210042	3.747224975	3.963142021	3.666924218	3.907580628	3.575441575	3.933415191	3.47123802	4.002550027	3.388852234	4.079989856	3.311805144	4.171213866	3.253069909	4.274590434	3.217758522	4.379703994
NMNHUyak-M057	4.856832	3.108246	5.87431617	3.214245726	5.779399254	3.243475254	5.684036496	3.27115224	5.587108548	3.292792968	5.491021692	3.317845494	5.393404428	3.336071262	5.295316026	3.351634626	5.196339102	3.358679562	5.097118704	3.363030474	4.997828742	3.364368	4.898911896	3.356191068	4.80160767	3.337895736	4.709251974	3.30231375	4.628355366	3.245720274	4.55579379	3.178296948	4.48169232	3.11229336	4.42140879	3.0336288078	4.39252392	2.9410327998	4.434347694	2.8528158456	4.507864194	2.787075336	4.588359228	2.7298617918	4.682991564	2.7008763702	4.780994592	2.6856703122	4.879301172
NMNHUyak-M062	4.482135	3.941805	5.650585605	4.0071003	5.5475616	4.04403804	5.44236651	4.074058905	5.336751525	4.10230905	5.230755705	4.129380885	5.125026795	4.157653815	5.01900168	4.18480377	4.91163876	4.203575355	4.80299337	4.215225	4.693570035	4.21353891	4.584481965	4.205612985	4.47942033	4.17507783	4.37821587	4.133970435	4.28834532	4.07267553	4.21391649	3.99257649	4.127974725	3.92584899	4.03706583	3.865563135	3.98537643	3.772841205	4.00036245	3.666832365	4.067906955	3.584344155	4.162855305	3.531079335	4.254424965	3.472378665	4.36013109	3.446670675	4.46928426
NMNHUyak-M071	4.407525	3.256929	5.266293357	3.515772891	5.174802417	3.529224348	5.082671226	3.536508363	4.990676127	3.545957478	4.899154257	3.5591151	4.806760161	3.560806971	4.714390809	3.565078404	4.622250339	3.565817631	4.530629493	3.553575537	4.439389086	3.538524999	4.349630226	3.51763797	4.268664765	3.474685479	4.199916654	3.413258499	4.139590782	3.343164933	4.079524722	3.272851764	4.020207168	3.201938553	3.966744663	3.126967326	3.964591935	3.0367915296	4.016953332	2.9654403498	4.10413263	2.9346501534	4.191132534	2.9035648848	4.279988238	2.8786724208	4.371686409	2.8794147408	4.46409597
NMNHUyak-M075	4.406496	3.492416	5.317682464	3.747661808	5.217092688	3.764997808	5.116944192	3.785009856	5.01706992	3.805617632	4.915269776	3.815032656	4.81363984	3.82608672	4.711634816	3.832832	4.609387088	3.832832	4.507309568	3.828100848	4.406120912	3.81388848	4.305392448	3.79951536	4.216865376	3.751418992	4.137501168	3.686960592	4.0593032	3.6211752	3.987002624	3.548874624	3.91851912	3.472977616	3.856506672	3.391794704	3.832832	3.294523984	3.88047448	3.205861376	3.967135568	3.154902992	4.062067504	3.1175199568	4.156756736	3.0789895936	4.25479024	3.0504507552	4.355972592
NMNHUyak-M085	4.829328	3.526176	5.90466795	3.756747666	5.802274698	3.773404376	5.701989486	3.800310632	5.601487082	3.826242718	5.499697496	3.846371306	5.396291746	3.855688204	5.292943488	3.865595992	5.189199174	3.867934	5.086531238	3.853196884	4.984530848	3.833767782	4.88404122	3.807883606	4.785244412	3.776726136	4.698060988	3.720773644	4.619903808	3.653035292	4.54795257	3.5782382	4.477100068	3.502562758	4.419167296	3.416599442	4.372586	3.325062596	4.402794852	3.22905415	4.485481124	3.1667737052	4.580125732	3.1244956854	4.678056966	3.0900474372	4.777253024	3.059385676	4.880211614
NMNHUyak-M087	5.702158	4.20651	7.122989608	4.481853698	6.990212607	4.513665961	6.855680769	4.535646038	6.721433614	4.560332728	6.586863535	4.583375055	6.451694347	4.6025168	6.315679608	4.612837621	6.179316451	4.61968276	6.042936298	4.619716752	5.906658121	4.611333475	5.771688636	4.591354677	5.644010435	4.546145317	5.529971524	4.471464893	5.424035456	4.385596852	5.328114281	4.289165797	5.252375856	4.1755590093	5.163321065	4.0724952653	5.097210874	3.95424687	5.105322215	3.8219975948	5.19882146	3.7252312937	5.315813426	3.6551750564	5.439336105	3.5998114362	5.573107372	3.5740484745	5.709245332
NMNHUyak-M090	6.240416	4.397436	7.573241992	4.63072298	7.435828546	4.67186858	7.299070858	4.715332906	7.162330314	4.758865808	7.020283702	4.778049944	6.877495612	4.792330896	6.734390358	4.80032	6.591807996	4.789082108	6.449371358	4.799835682	6.306540408	4.785974758	6.165016688	4.76328896	6.029514798	4.717741638	5.908803894	4.64043077	5.798032224	4.54920326	5.687830592	4.457285704	5.587838212	4.355338908	5.502722538	4.2404908234	5.471391878	4.105735126	5.5244397	3.9751372772	5.607849546	3.85836435	5.73648955	3.798795379	5.873294384	3.755733937	6.011830762	3.7186604656	6.153478776
NMNHUyak-M091	6.257015	4.745081	7.697935083	4.997044374	7.556069547	5.021991285	7.415241864	5.052426431	7.273448935	5.077586892	7.132288114	5.106416142	6.988876476	5.119698952	6.845114616	5.129189114	6.701361298	5.138811677	6.557787362	5.142403588	6.415930368	5.120134594	6.275162479	5.08953715	6.137273244	5.050389164	6.01250025	4.979033567	5.908249411	4.879865218	5.817815257	4.767905224	5.720756782	4.661916088	5.622933798	4.557374821	5.577503171	4.423291047	5.608040821	4.289382384	5.721521291	4.2073505683	5.85285027	4.1482185733	5.988484417	4.0999972749	6.128436545	4.0717292343	6.271655988
NMNHUyak-M092	6.170458	4.93465	7.497805903	5.175825655	7.365312696	5.197435131	7.232634976	5.217993312	7.098704284	5.227437803	6.964799338	5.236817929	6.830641223	5.242198843	6.696487399	5.247618376	6.56321323	5.262327924	6.429261083	5.259328515	6.296231501	5.242155933	6.165313091	5.21377955	6.044611552	5.156842271	5.934414381	5.080170683	5.836867078	4.989111372	5.743499209	4.892679729	5.65227684	4.794158369	5.590507895	4.67697545	5.585071198	4.544422169	5.649732277	4.435199055	5.759131322	4.358248552	5.873842625	4.2891231166	6.000298395	4.2457355283	6.134151849	4.239508	6.26842153
NMNHUyak-M095	6.069095	4.7768	7.42183358	4.906997655	7.28471383	4.95589588	7.14979482	5.0101808	7.007612515	5.03983108	6.865988925	5.073443545	6.72330335	5.10231333	6.578928835	5.120665625	6.4338378	5.130795	6.288252025	5.130795	6.14362161	5.118166335	6.00089765	5.08948421	5.863415375	5.04588738	5.739576835	4.969676095	5.62658419	4.877901825	5.52465922	4.774091725	5.41977434	4.67316903	5.33393695	4.556124635	5.31605807	4.418023935	5.39247834	4.295848745	5.51809112	4.2234107055	5.647930515	4.157660186	5.77909206	4.097655901	5.92179043	4.070162858	6.06707339
SNRM_582376	5.88448	3.32848	4.73399316	3.09174328	4.8647212	3.03590604	4.99947068	2.98935276	5.139335	2.96376436	5.28161332	2.95508532	5.42388028	2.94792	5.56626084	2.95309164	5.70750824	2.97013448	5.84709992	2.99909396	5.9820198	3.043983	6.12088728	3.07524856	6.25855628	3.11222252	6.38192872	3.18061256	6.49208096	3.2710836	6.60042696	3.36373008	6.69099456	3.4721414	6.75068852	3.6011626	6.75305992	3.74007836	6.67847584	3.85911696	6.57165208	3.95271768	6.45315308	4.03177192	6.32214672	4.08777388	6.18383304	4.11291072	6.04245216
SNRM_595129	5.48562	2.94483	4.28424332	2.71278413	4.41277466	2.64062932	4.55048237	2.589637659	4.69438795	2.557013242	4.83988379	2.532313966	4.9871486	2.52266	5.13474234	2.523984267	5.28175333	2.535346079	5.42669232	2.562575267	5.56938578	2.60024345	5.70862418	2.64893027	5.84544093	2.70435886	5.97811886	2.7690467	6.10399545	2.84601114	6.21530847	2.94292376	6.31873494	3.04801042	6.38939532	3.17578548	6.39941085	3.31958228	6.32383983	3.44331953	6.19585239	3.51665538	6.06828712	3.59083557	5.92942168	3.6392867	5.78353475	3.66090025	5.63689672
NUN_12003_47	6.117473	4.106907	5.120770931	3.851620014	5.221597728	3.829088637	5.321642257	3.803222328	5.422458761	3.780666934	5.525066247	3.770778792	5.628308468	3.766356233	5.731540396	3.761727814	5.834813496	3.759360424	5.938014545	3.759809885	6.040628893	3.771784075	6.141599792	3.792531332	6.23838144	3.82769222	6.328963271	3.877376531	6.407505723	3.944047723	6.478822489	4.018795489	6.551892496	4.091865496	6.619802279	4.169515888	6.661777133	4.261566187	6.623487173	4.355506967	6.535269301	4.406378404	6.441513795	4.449828588	6.344406202	4.483565611	6.24191537	4.49461	6.139050559
NUN_12005_29	5.824613	3.982785	4.943671373	3.84427819	5.033114305	3.798797138	5.123101719	3.754623515	5.218197853	3.722667127	5.315592911	3.698316682	5.415266727	3.688653807	5.515609382	3.687017	5.61596212	3.689584804	5.715424193	3.702201998	5.814002323	3.721077374	5.909064847	3.752949737	6.005478493	3.780943506	6.098154707	3.81927235	6.185453321	3.868453863	6.26228242	3.933072449	6.333374292	4.003606395	6.386733528	4.088643056	6.424091043	4.180146281	6.395428435	4.272946852	6.315120701	4.328621817	6.222064694	4.365932278	6.130269062	4.405202202	6.030827155	4.417520267	5.930934874
NUN_12006_16	6.038604	3.97188	5.006611962	3.768307686	5.103118548	3.718766898	5.204428416	3.680226198	5.309481276	3.653365518	5.415998346	3.632546808	5.523508386	3.617699382	5.631358392	3.605719788	5.739672906	3.603579012	5.847960492	3.610284084	5.955275304	3.625346934	6.06152646	3.647485116	6.168053628	3.668229774	6.270053526	3.70429983	6.356324106	3.76929729	6.425555994	3.852763992	6.494380596	3.936540366	6.561333702	4.02174729	6.603021612	4.120448508	6.594253182	4.227042996	6.531379668	4.313397726	6.443005338	4.375756242	6.346518948	4.425461964	6.23970567	4.44354075	6.131317104
NUN_12006_2_IS	4.70212	3.15537	3.72363788	2.86128575	3.83920297	2.83955324	3.9523901	2.80531223	4.06872991	2.78591464	4.18632595	2.77318287	4.30434701	2.76801	4.42253754	2.77202079	4.54027077	2.78299061	4.65710823	2.80108893	4.77380312	2.82040582	4.88839981	2.84923993	4.99883507	2.89094569	5.08753244	2.96837465	5.16117119	3.06086492	5.23190743	3.1556659	5.30276741	3.25036735	5.3699125	3.3473015	5.37833489	3.46421697	5.3067244	3.55377245	5.20026765	3.60400282	5.09209737	3.65185523	4.97675017	3.67666241	4.8587318	3.68171961	4.74079951
NUN_12012_30	5.9534	4.0596	4.7102036	3.7227008	4.8536768	3.6861882	4.9954534	3.6437562	5.1404056	3.6169642	5.2869048	3.595738	5.4341894	3.5826412	5.5820996	3.5840386	5.7294624	3.5964894	5.8755264	3.6197182	6.0196014	3.6537726	6.1618778	3.6941272	6.2966538	3.7553884	6.4180202	3.8399872	6.5272826	3.9394916	6.6239208	4.0516236	6.714881	4.1680158	6.7820106	4.2994904	6.7966748	4.4440924	6.724367	4.5716638	6.6054962	4.6565924	6.472478	4.7215732	6.3342102	4.7740828	6.1887888	4.7905898	6.042803
NUN_12012_3_IS	5.992437	4.014219	4.821552879	3.771486213	4.95557205	3.738301776	5.090634714	3.708781461	5.225782353	3.679594248	5.361949692	3.655651692	5.49937806	3.642827265	5.6375814	3.640329	5.775845922	3.640329	5.91385212	3.647582466	6.051708762	3.658156755	6.187356054	3.683645856	6.316048992	3.733206675	6.43202967	3.807960882	6.530291361	3.904353123	6.614518581	4.013967474	6.688412841	4.130685735	6.763826454	4.246102179	6.814152048	4.374536793	6.795556119	4.505982921	6.700825989	4.603846929	6.573067776	4.653907401	6.440788893	4.693019694	6.30487308	4.71784599	6.1674855
NUN_12014_28	6.646176	4.050648	5.624955864	3.778192008	5.727142512	3.724782336	5.83564032	3.68465148	5.94688932	3.652594848	6.05876436	3.622937472	6.172676568	3.60512748	6.288341688	3.600971928	6.404088024	3.603543768	6.519289536	3.614443632	6.633448776	3.632761224	6.744559032	3.664002312	6.842793168	3.722362776	6.930946368	3.797402976	7.017644448	3.87410472	7.09653564	3.95884008	7.166306952	4.05112176	7.229174904	4.1482764	7.269129792	4.256523792	7.252480512	4.368239784	7.170330528	4.445817984	7.05922704	4.476669912	6.945450192	4.498039872	6.83053632	4.511494656	6.715189296
NUN_12014_6_IS	4.705923	3.221976	3.800490981	2.983852512	3.904632165	2.954230335	4.009165284	2.924875755	4.113901128	2.896080696	4.219658706	2.87161314	4.327865202	2.865263793	4.4364339	2.868493878	4.544889072	2.874472914	4.653230718	2.882171058	4.760799306	2.896596969	4.866029799	2.923053933	4.967819373	2.960509404	5.05401534	3.02406234	5.128974936	3.102657471	5.202069462	3.182996037	5.272542078	3.265632153	5.333756919	3.355247415	5.365603665	3.457112673	5.353275282	3.562572921	5.272128519	3.632707662	5.173328463	3.675679956	5.06855748	3.703910088	4.960521273	3.715162677	4.852049883
NUN_12019_82_C1	6.70785	4.014495	5.744776395	3.80019111	5.84995344	3.76693107	5.95487511	3.732543975	6.06312687	3.710322945	6.17190981	3.69096552	6.28144866	3.67705269	6.391794495	3.67159107	6.502266315	3.66867639	6.612670035	3.670082655	6.722637915	3.6801921	6.831713685	3.697853835	6.93803481	3.72688827	7.030007265	3.786165915	7.112258445	3.85993524	7.193079525	3.93524022	7.268023575	4.01644266	7.32702201	4.10875902	7.332309975	4.217593035	7.279920645	4.310501865	7.18515609	4.36524405	7.08891717	4.41919968	6.986375595	4.459188	6.87728961	4.47457179	6.767638395
NUN_12019_82_C2	6.357405	4.27089	5.405167785	3.97201857	5.507711085	3.940713855	5.612078775	3.915976245	5.717404095	3.895740195	5.823952665	3.88320363	5.9311548	3.87945	6.038426835	3.88000221	6.145653435	3.883535655	6.2526948	3.888792135	6.35823681	3.907756005	6.46150707	3.936589755	6.56154795	3.975013785	6.652498335	4.03003557	6.72867885	4.10520603	6.78776532	4.194332025	6.84453111	4.28440866	6.90649047	4.371220965	6.91400472	4.477664685	6.883433955	4.580103135	6.836209515	4.67107449	6.735861075	4.707516855	6.63237063	4.735609665	6.529830825	4.766743125	6.423736605
NUN_13007_72	6.066852	3.944799	5.029659081	3.721983435	5.143647966	3.694326123	5.256896991	3.663396612	5.370236817	3.63277986	5.486293947	3.617488299	5.603413785	3.6095079	5.720735403	3.60533778	5.838131007	3.605136	5.955116325	3.614565852	6.07129116	3.631414482	6.187297845	3.64942671	6.300543507	3.679576005	6.403979298	3.733757298	6.485760732	3.817970181	6.559618938	3.909131022	6.635343609	3.998798691	6.701100348	4.095841419	6.741876723	4.204849701	6.72821958	4.319376666	6.660374418	4.413648282	6.553014006	4.459828998	6.447873174	4.511400603	6.337193481	4.549812789	6.22074288
NUN_13015_56	6.728368	4.149104	5.780552624	3.859956352	5.88376032	3.826152464	5.988379184	3.796339008	6.096556352	3.78285864	6.204905696	3.784610784	6.313383328	3.79523168	6.420203344	3.816368816	6.523390784	3.851050464	6.626676128	3.881498608	6.734725008	3.888952816	6.83891512	3.919900608	6.93713984	3.966725728	7.028501152	4.02601504	7.098992032	4.107987696	7.15769392	4.199848656	7.22070696	4.288755616	7.271053248	4.38454624	7.282032	4.49247696	7.242050032	4.589422176	7.148504448	4.642276832	7.044402112	4.67427456	6.939563808	4.7033588	6.831028784	4.70952	6.722422864
NUN_13015_57_IS	6.11217	4.04766	4.9232631	3.76599507	5.04902871	3.73219677	5.17649271	3.70527678	5.30479404	3.68271294	5.43265128	3.65854902	5.56204758	3.64350759	5.69210493	3.63923958	5.82221652	3.64290417	5.95211454	3.64693488	6.08096505	3.66599007	6.20811378	3.69421521	6.32693667	3.7449669	6.4336776	3.81916722	6.53011971	3.90669024	6.62719914	3.99353865	6.71694939	4.08784506	6.79757376	4.18945353	6.82115121	4.31464623	6.74824926	4.41841074	6.63469782	4.48001382	6.51681396	4.53547761	6.39726222	4.58721579	6.26803203	4.59980964	6.13844589
NUN_13030_224_C2	4.788186	3.141413	4.066736617	2.931829775	4.149331491	2.921055022	4.232294687	2.91372061	4.314724083	2.902094446	4.397489773	2.897447717	4.480738552	2.9001354	4.56399	2.902889808	4.647233441	2.905809694	4.72992173	2.915129842	4.811638503	2.930842245	4.891962058	2.952776087	4.970094364	2.981585273	5.035463512	3.033062276	5.092513387	3.093448401	5.142784002	3.159839776	5.191519942	3.227360138	5.239078853	3.295171421	5.262897009	3.374526129	5.241478284	3.453117503	5.17601839	3.501228897	5.095908355	3.523549744	5.015630173	3.545707782	4.934188307	3.559215591	4.851169062
NUN_13041_224	5.98175	3.99345	5.06404171	3.81661599	5.16484515	3.77378666	5.26966563	3.74280962	5.37589477	3.71608215	5.48387631	3.69903669	5.59274753	3.68694176	5.70226242	3.68727876	5.81149086	3.69550493	5.92051036	3.70608336	6.02901088	3.72091473	6.13623754	3.74295453	6.23998299	3.77737234	6.32739405	3.84097435	6.40516691	3.91810691	6.47459228	4.0027512	6.54056003	4.09019259	6.60288818	4.18017159	6.63106812	4.28483031	6.58792875	4.38127297	6.49622431	4.43767666	6.39189922	4.47086779	6.28713603	4.50274799	6.17995992	4.52359144	6.07064723
NUN_13085_228_C2_B	6.704138	3.99819	5.805402246	3.854126948	5.894593936	3.815477778	5.984892298	3.779686386	6.079165232	3.756463144	6.175496306	3.743442878	6.272326732	3.73510235	6.368438496	3.721582732	6.464337698	3.705812656	6.561208612	3.701278	6.657799484	3.710242718	6.752780958	3.730307896	6.846169904	3.757178432	6.934825128	3.796377564	7.01156001	3.854875976	7.079333548	3.92448497	7.143564386	3.996226332	7.194393696	4.079017544	7.239291514	4.164518078	7.222529482	4.255116726	7.150777998	4.319981876	7.069262158	4.372811968	6.982418772	4.415290628	6.886681522	4.431013468	6.79044492
NUN_13092_20_C1	6.101451	4.102164	5.158823436	3.815989719	5.270838756	3.792920226	5.381555748	3.763635333	5.493370794	3.73866669	5.6059455	3.719322984	5.7202398	3.712617258	5.834489211	3.721222134	5.948652297	3.730904346	6.062825742	3.740331036	6.176595186	3.753511137	6.287543529	3.780285699	6.391150794	3.827384619	6.481028931	3.898184931	6.56204667	3.97920267	6.639293733	4.06328322	6.700211559	4.160198571	6.746077758	4.265021292	6.765766764	4.376563551	6.721350825	4.479635601	6.620930679	4.53258045	6.511525827	4.566585594	6.40210371	4.60046643	6.288596694	4.608335817	6.174640788
NUN_13092_20_C2A	6.009698	4.066585	5.108838825	3.866886751	5.215060067	3.84246342	5.321226861	3.817516027	5.426318307	3.788325093	5.532029099	3.761478826	5.639295062	3.742340354	5.748048136	3.744885798	5.857053032	3.748241156	5.965989868	3.752110367	6.07432097	3.764745706	6.181998696	3.781655213	6.281696387	3.825673018	6.37242377	3.885892506	6.45470831	3.957467805	6.533763403	4.032558403	6.605468016	4.11453327	6.661763845	4.206577614	6.661341873	4.31303026	6.591655239	4.394378975	6.502033831	4.455884797	6.402904441	4.501239981	6.299953482	4.534674456	6.191476051	4.545928177	6.084084177
NUN_13092_20_C2B	5.395894	3.28293	4.691720376	3.053389696	4.767568218	3.025202432	4.844872438	3.00109789	4.924073462	2.98479132	5.004660612	2.9765232	5.085485538	2.970481528	5.166340186	2.964839752	5.246975972	2.97145695	5.327552314	2.980216834	5.407658508	2.992002958	5.486575822	3.00960919	5.557049386	3.049482604	5.620924666	3.099110238	5.67484848	3.159048704	5.722136182	3.224839702	5.768672728	3.291108954	5.813104416	3.358888624	5.837997942	3.4351877	5.813350298	3.510203326	5.758116014	3.569187986	5.686026654	3.60456257	5.607179592	3.622533572	5.527167968	3.635376178	5.447588664
NUN_13102_26_IS	4.868085	3.179763	3.837555906	2.919119526	3.951811614	2.890393779	4.066202172	2.862204735	4.181275071	2.837057907	4.298597268	2.827405344	4.416380652	2.826456	4.533918609	2.834377089	4.651631871	2.839253265	4.767926511	2.857298892	4.884280485	2.875641189	4.998309645	2.902826949	5.108689764	2.942329908	5.199570573	3.016473135	5.279121285	3.103362384	5.360271318	3.188752101	5.432203005	3.281876814	5.492561865	3.382844403	5.528947092	3.494478627	5.507357607	3.606868011	5.411473863	3.67177671	5.296185204	3.69157269	5.178792885	3.701435619	5.06143293	3.711576339	4.943692698
NUN_13131_223	4.836601	3.255352	4.166173272	3.138932201	4.236810587	3.111338177	4.30812519	3.085584847	4.38202605	3.06879739	4.456325636	3.053397281	4.531288855	3.041648519	4.606962134	3.037196989	4.682613565	3.031420924	4.758346926	3.030424109	4.834036591	3.035574775	4.907301128	3.054151037	4.978055876	3.081499271	5.044883446	3.11686299	5.098703263	3.169645027	5.14730687	3.227899988	5.194326497	3.287433057	5.237918719	3.349470453	5.268099	3.418157834	5.24920048	3.48901636	5.18868152	3.533075583	5.117388765	3.558746983	5.047578943	3.587599998	4.97358796	3.604095238	4.898551004
NUN_13137_223	4.994974	3.311676	4.2849957	3.092020714	4.367232908	3.073246312	4.449019772	3.052313554	4.531191076	3.032907572	4.614839728	3.02243982	4.699183118	3.022813276	4.78350454	3.0249936	4.867856168	3.025397262	4.952147384	3.030419696	5.0349283	3.045003702	5.116435072	3.067114494	5.195302938	3.096414314	5.266674224	3.141319652	5.320229462	3.20642182	5.368627712	3.275527656	5.4170342	3.34416118	5.456266302	3.41894849	5.47827	3.49985938	5.460198574	3.580740064	5.389664818	3.625549292	5.312084826	3.658891224	5.231204142	3.682369524	5.146750912	3.682386	5.062602488
NUN_13137_224	4.858449	3.269007	4.133608828	3.080406871	4.218365413	3.049836057	4.303389636	3.020005344	4.389915909	2.995617514	4.479839546	2.990240175	4.569795955	2.985537393	4.659861604	2.98711318	4.749615919	2.994582465	4.839332	3.002912015	4.92757061	3.020655322	5.015560699	3.039572959	5.097250371	3.076922115	5.170569528	3.128720992	5.225820389	3.199890852	5.278681625	3.272849517	5.339047649	3.339510496	5.389950758	3.413509672	5.41428943	3.498378228	5.381296219	3.579934081	5.309678475	3.632582299	5.221472637	3.650623285	5.135271353	3.676843616	5.047677259	3.69780131	4.958220623
NUN_13140_59	4.86987	3.22761	4.2105541	3.00126267	4.28864546	2.98097832	4.36642246	2.9591845	4.44556801	2.94284862	4.52589241	2.93572674	4.60670732	2.93493	4.68752223	2.93428502	4.76820706	2.93471049	4.84832008	2.94488925	4.92760926	2.96050969	5.00596078	2.97993497	5.08020394	3.01164197	5.14302174	3.06174174	5.19692635	3.12182244	5.24774156	3.18468089	5.29402294	3.25070733	5.33093314	3.32253588	5.35081912	3.39966519	5.32415543	3.47438531	5.2644731	3.52786174	5.19275295	3.56488305	5.11471308	3.58569856	5.03501198	3.59888	4.95434612
NUN_13146_229	4.787013	3.257115	4.057275981	3.054595428	4.136925282	3.037096206	4.215793416	3.015956043	4.295988723	3.001467963	4.376959791	2.990939778	4.458160614	2.983211901	4.539774996	2.980765686	4.621402893	2.978724921	4.70289564	2.983755204	4.783401792	2.997197223	4.862902428	3.015458691	4.939959552	3.042194064	5.011918818	3.079590069	5.076061008	3.129925335	5.124477144	3.195664998	5.173182501	3.261183015	5.222450082	3.3260415	5.249309793	3.402025533	5.239854699	3.480996381	5.18067792	3.534404958	5.107069824	3.569589909	5.033250894	3.603517965	4.953277233	3.618835866	4.872160203
NUN_14021_53	4.713995	3.181607	3.711117696	3.002809381	3.816219407	2.960864335	3.920329413	2.916245761	4.027012418	2.878243082	4.137224806	2.85241528	4.249678719	2.840495801	4.362684183	2.83323326	4.475798327	2.833398997	4.588328316	2.846312898	4.700162753	2.863995134	4.810491972	2.88895893	4.916740257	2.927162667	5.015003279	2.982880186	5.104014916	3.052356593	5.177683654	3.137817111	5.253941693	3.221378446	5.322798624	3.311213334	5.374652569	3.410823988	5.356799162	3.519968595	5.270621356	3.590675803	5.161544674	3.618870112	5.05478831	3.655875652	4.943323385	3.670987606	4.830171203
NUN_14048_89	4.5845	3.09255	3.61279535	2.89760275	3.71281165	2.85253155	3.8157138	2.814512	3.9210778	2.78437355	4.0281643	2.76116485	4.1368779	2.74677005	4.2463547	2.7398297	4.35599845	2.7382026	4.46503005	2.75017	4.5732163	2.7682907	4.6800643	2.79316625	4.7802502	2.8376041	4.8748764	2.89274	4.9603124	2.96143595	5.0331874	3.04316195	5.1033064	3.12729945	5.175397	3.20948655	5.2241464	3.30667265	5.2205424	3.41307545	5.15229695	3.49735075	5.0533009	3.54336005	4.9505763	3.5817559	4.8526747	3.6306219	4.74582935
NUN_14078_68_C1	6.854571	4.155948	5.717775204	3.848668452	5.837827923	3.809063502	5.958209826	3.770089488	6.080169069	3.736505862	6.204350304	3.713408118	6.33041406	3.702517614	6.456831003	3.696774039	6.583343958	3.698954883	6.708828213	3.71295549	6.832731699	3.738374667	6.954265746	3.773127582	7.070316822	3.822275439	7.178186304	3.887837919	7.276437441	3.967452441	7.364936502	4.057834023	7.446207231	4.154837004	7.530773229	4.248956196	7.574945607	4.365785655	7.547609619	4.486726485	7.45437168	4.567095387	7.336132902	4.611908988	7.217194608	4.654997802	7.094096937	4.682614968	6.968136051
NUN_14080_55	4.70096	3.167806	3.845727168	2.858437425	3.946506669	2.842983019	4.046028129	2.820819061	4.146436361	2.803259907	4.247750062	2.792004313	4.349544543	2.787217881	4.451424496	2.783510533	4.553181583	2.778732114	4.655058865	2.783160632	4.756500774	2.793534796	4.856267966	2.814552895	4.950677132	2.852368913	5.024768001	2.921697389	5.091556356	2.99870499	5.148307093	3.083052499	5.203356403	3.168759547	5.258266821	3.254605487	5.291774516	3.35044898	5.275767213	3.446543547	5.198636746	3.510180122	5.09992727	3.534822768	5.002393034	3.564294582	4.902241218	3.582850019	4.800449408
NUN_14087_47	6.010875	4.0963	4.77363485	3.84451455	4.900068725	3.789176825	5.029430975	3.740856925	5.1621874	3.7024387	5.2972009	3.6741893	5.434396125	3.657999325	5.572286625	3.65105	5.710478525	3.652320675	5.8485026	3.6573657	5.985800575	3.67308645	6.121382625	3.69851365	6.251217525	3.745816325	6.370297925	3.8129155	6.474143925	3.9040068	6.5686705	4.004657275	6.657223875	4.11074665	6.739047125	4.2220249	6.7853908	4.3495034	6.74888715	4.479156775	6.652572725	4.57649185	6.53416705	4.646481725	6.405020575	4.69558595	6.271198975	4.727352825	6.133664675
NUN_14097_20	6.005755	4.063815	4.760146475	3.71610589	4.8980344	3.687991895	5.033464345	3.64893921	5.17235719	3.62320511	5.311711755	3.60003084	5.45202371	3.5836941	5.593001085	3.575040245	5.734104075	3.568148395	5.87514256	3.57624547	6.015970555	3.586257325	6.154629145	3.61229358	6.285947745	3.66145318	6.39537878	3.74924788	6.493260025	3.851114855	6.58762405	3.95621387	6.686924405	4.056498775	6.773306785	4.16809582	6.817855975	4.299573985	6.7828705	4.431836395	6.67338854	4.517410765	6.543343065	4.571968415	6.408609095	4.614093575	6.269807915	4.63850023	6.12869474
NUN_3HF_8_IS	4.703631	3.133083	3.782389745	2.887027809	3.886427866	2.863405485	3.988414659	2.831027623	4.09346776	2.8096249	4.19902568	2.790861125	4.305937797	2.78435724	4.41294607	2.777810619	4.520029131	2.777535506	4.62673291	2.785008964	4.731692526	2.806865757	4.836377029	2.830007301	4.938291705	2.860974875	5.028296392	2.918633752	5.102980223	2.995243374	5.171654304	3.077480793	5.232411541	3.165778711	5.289074135	3.256771668	5.327306829	3.35608479	5.315907001	3.460384669	5.24258538	3.536815334	5.1459486	3.582996924	5.044634899	3.61752227	4.939141083	3.631854856	4.832111442
NUN_3HF_9	6.19925	4.14425	5.557497475	3.962725	5.62854225	3.962725	5.69959045	3.962725	5.770368075	3.957488175	5.84107035	3.950508025	5.911841125	3.94426425	5.98279685	3.942175	6.05384505	3.942175	6.124882975	3.942301725	6.195335225	3.951491	6.262818	3.973270575	6.325389325	4.0057156	6.382737525	4.0475554	6.436516875	4.093816875	6.48438125	4.146178275	6.526875225	4.203060675	6.56229315	4.264539425	6.58588455	4.331457075	6.568050575	4.397497925	6.51337045	4.441125575	6.44877495	4.4702963	6.381593575	4.4932027	6.312278425	4.506988325	6.241579575
NUN_4_5	6.20606	4.08079	5.256162765	3.791566555	5.35559892	3.76131371	5.45444095	3.72917664	5.554617215	3.702746565	5.657478925	3.68787986	5.76128784	3.683575	5.86528348	3.683575	5.969004125	3.68817183	6.072083115	3.701829915	6.17371923	3.722586945	6.27129832	3.758288765	6.36237938	3.8076962	6.44740376	3.86733277	6.524249585	3.937259585	6.599503155	4.00899254	6.673378355	4.082069915	6.733870465	4.165634445	6.753547885	4.265902375	6.70498241	4.35363936	6.615418915	4.40474769	6.515843565	4.434722145	6.418020035	4.469507315	6.31582035	4.48842765	6.211889215
NUN_HF_33	5.971482	4.007796	4.977270459	3.848006916	5.078852673	3.821892573	5.179902078	3.792169203	5.279912673	3.759124992	5.381883603	3.732970437	5.484625263	3.710006034	5.588911734	3.696153	5.694243717	3.696153	5.799418203	3.701859753	5.904569232	3.707985381	6.008225715	3.725477601	6.107737011	3.759396423	6.198552462	3.812553336	6.283885677	3.874298862	6.366172833	3.939787455	6.439961853	4.014776133	6.504146907	4.098068589	6.530381886	4.199389425	6.497351079	4.296916929	6.418267479	4.364647341	6.319523562	4.399142535	6.221426388	4.436975325	6.118962861	4.460733915	6.013949223
[truncated: 53 more columns]

## Sheet: Mandibula
ID	x.1	y.1	x.2	y.2	x.3	y.3	x.4	y.4	x.5	y.5	x.6	y.6	x.7	y.7	x.8	y.8	x.9	y.9	x.10	y.10	x.11	y.11	x.12	y.12	x.13	y.13	x.14	y.14	x.15	y.15
HMCZ_29800	1970	1458	2062	1411	2391	1375	2785	1316	3131	1253	3392	1267	3607	1269	3298	989	3044	758	1138	1312	940	1420	1035	1540	933	1915	1164	1818	1265	2318
HMCZ_29801	1371	1298	1451	1246	1739	1234	2125	1222	2481	1206	2752	1243	2952	1279	2672	984	2601	786	566	1100	342	1239	476	1338	351	1722	561	1620	599	2061
HMCZ_44669	1753	1594	1833	1528	2182	1470	2577	1451	2985	1406	3256	1439	3461	1451	3152	1161	3056	942	1089	1378	596	1743	757	1823	676	2136	910	2037	962	2574
HMCZ_7406	1477	1044	1539	999	1795	985	2064	1013	2330	1011	2509	1051	2672	1100	2521	874	2497	716	813	869	653	949	764	1067	636	1364	837	1333	884	1750
HMCZ_7407	1440	1387	1524	1326	1960	1291	2412	1338	2952	1293	3204	1371	3465	1477	3150	1052	2962	736	468	1038	183	1080	303	1266	95	1733	368	1685	380	2369
HMCZ_7409	1463	1213	1537	1174	1856	1162	2195	1162	2511	1165	2705	1205	2939	1248	2486	968	2457	763	830	943	425	1128	599	1228	479	1530	682	1464	836	1943
HMCZ_7410	1423	1174	1522	1148	1839	1191	2263	1225	2625	1293	2842	1353	3062	1450	2891	1179	2691	926	571	846	340	948	508	1059	320	1384	522	1362	445	1846
HMCZ_7411	1463	1339	1540	1310	1870	1219	2289	1242	2645	1293	2888	1319	3053	1327	2876	1082	2811	869	901	1077	605	1213	667	1336	596	1570	776	1601	690	2034
HMCZ_7422	1463	1296	1557	1245	1876	1231	2263	1242	2580	1350	2768	1433	2925	1484	2777	1231	2566	991	964	994	667	1114	750	1191	633	1427	801	1459	858	1869
HMCZ_7482	1440	1333	1505	1290	1833	1239	2238	1250	2631	1296	2842	1347	3019	1364	2808	1102	2831	888	873	1034	516	1182	602	1299	536	1612	679	1573	613	2029
HMCZ_B_9070	1394	1322	1477	1276	1813	1248	2206	1259	2566	1273	2788	1336	2950	1359	2799	1159	2600	926	759	1111	533	1236	596	1336	496	1595	665	1575	673	2003
NMNH_241525	1949	1699	1998	1673	2251	1638	2517	1607	2819	1602	2942	1647	3071	1685	2871	1472	2916	1338	1411	1562	1218	1640	1338	1739	1284	2013	1411	1970	1435	2270
NMNH_257533	2050	1626	2104	1569	2352	1524	2597	1534	2850	1534	3031	1569	3142	1576	2987	1411	2890	1244	1715	1383	1387	1470	1451	1583	1385	1805	1486	1788	1437	2114
NMNH_257534	1574	1581	1623	1550	1859	1546	2121	1597	2420	1621	2595	1661	2706	1696	2548	1501	2567	1338	1168	1319	854	1369	920	1470	826	1699	951	1680	937	1989
NMNH_257535	1590	1541	1640	1512	1854	1520	2076	1541	2338	1555	2491	1614	2571	1645	2458	1456	2324	1281	1137	1347	968	1409	1048	1494	970	1713	1102	1671	1041	1954
NMNH_257537	1852	1529	1932	1503	2142	1546	2387	1583	2659	1626	2807	1673	2859	1711	2748	1494	2791	1366	1503	1286	1170	1345	1248	1456	1193	1670	1314	1647	1269	1951
NMNH_257540	2248	1744	2305	1725	2522	1760	2767	1798	3029	1800	3208	1838	3307	1829	3161	1701	3064	1487	1793	1534	1508	1593	1611	1689	1543	1930	1661	1904	1590	2208
NMNH_257542	2053	1350	2097	1324	2314	1321	2543	1333	2748	1343	2892	1366	3010	1387	2869	1218	2817	1088	1548	1220	1387	1260	1486	1343	1397	1550	1522	1536	1446	1850
NMNH_259180	1928	1173	2001	1128	2262	1123	2548	1156	2814	1180	3003	1211	3135	1237	2991	1010	2937	852	1430	989	1229	1038	1220	1145	1149	1425	1288	1373	1274	1704
NMNH_259182_1	1652	1326	1701	1279	1953	1241	2225	1251	2498	1262	2701	1303	2843	1340	2671	1112	2685	958	1152	1048	944	1251	946	1342	800	1609	1019	1602	1071	2031
NMNH_259182_2	1569	1387	1623	1364	1892	1385	2166	1451	2425	1512	2619	1583	2739	1630	2652	1404	2609	1229	1078	1161	850	1175	868	1319	758	1579	918	1562	925	1878
NMNH_259182_3	1413	1425	1470	1397	1722	1413	2008	1442	2284	1461	2482	1524	2656	1600	2491	1345	2576	1206	927	1163	706	1199	727	1324	595	1590	751	1586	696	1949
NMNH_259182_5	1373	1340	1427	1312	1692	1326	1970	1338	2241	1338	2468	1390	2602	1421	2423	1211	2409	1050	812	1121	538	1229	642	1336	571	1590	727	1574	722	1982
NMNH_259182_6	1522	1501	1574	1451	1861	1442	2133	1470	2420	1489	2576	1524	2692	1550	2520	1329	2546	1180	1050	1260	852	1383	861	1451	739	1755	885	1739	946	2088
NMNH_260310	1899	984	1951	932	2218	916	2508	939	2788	970	2956	1027	3055	1055	2911	854	2913	722	1484	751	1159	925	1220	1010	1194	1227	1321	1211	1307	1524
NMNH_260311	1852	1036	1895	987	2163	958	2461	982	2737	991	2923	1041	3057	1067	2913	852	2928	685	1432	781	1130	854	1192	991	1095	1237	1215	1213	1177	1567
NMNH_260313	1989	1201	2034	1168	2234	1152	2442	1185	2661	1227	2758	1255	2836	1284	2744	1135	2640	989	1746	972	1543	1003	1590	1076	1486	1246	1578	1248	1470	1482
NMNH_260318	2347	1324	2402	1288	2654	1286	2904	1281	3135	1340	3322	1404	3385	1428	3267	1229	3303	1116	2050	1062	1779	1166	1833	1246	1805	1444	1902	1438	1834	1721
NMNH_260320	1836	920	1878	873	2116	845	2373	833	2604	859	2765	911	2876	925	2718	739	2781	621	1527	675	1201	807	1307	878	1246	1083	1361	1081	1293	1411
NMNH_291091	1479	1390	1555	1326	1876	1272	2253	1277	2628	1281	2850	1310	3043	1345	2817	1076	2630	859	894	1178	522	1324	569	1496	514	1846	715	1777	758	2237
NMNH_300707	1777	1321	1850	1255	2222	1215	2595	1204	2972	1187	3260	1213	3489	1232	3258	923	3130	713	871	1154	635	1357	802	1449	732	1845	939	1715	1100	2230
NMNH_300774	2149	1461	2232	1404	2562	1409	2902	1376	3279	1333	3562	1376	3748	1428	3546	1133	3364	913	1418	1270	1140	1446	1300	1553	1208	1843	1418	1793	1529	2314
NMNH_300776	2034	1479	2114	1439	2404	1416	2746	1397	3093	1354	3359	1395	3515	1397	3357	1123	3336	946	1383	1265	1140	1487	1213	1602	1107	1873	1326	1807	1479	2307
NMNH_300777	1930	1704	2010	1645	2331	1656	2680	1652	3022	1647	3296	1685	3444	1715	3239	1418	3109	1201	1170	1470	897	1619	1076	1737	937	2036	1175	1963	1220	2437
NUN_12010_25_C2	1652	1057	1725	1024	1965	1022	2225	1043	2520	1057	2713	1097	2892	1128	2675	923	2619	751	1260	814	831	902	942	1022	835	1270	986	1248	909	1623
NUN_12012_30	1432	1465	1508	1430	1857	1432	2239	1489	2616	1534	2878	1597	3029	1609	2847	1336	2800	1107	772	1109	279	1279	411	1428	302	1770	517	1727	656	2244
NUN_12012_3_IS	1406	1642	1477	1609	1744	1600	2020	1654	2338	1659	2479	1694	2682	1734	2524	1501	2524	1326	866	1421	529	1567	630	1638	541	1911	689	1871	817	2380
NUN_12014_27	2093	1850	2147	1810	2378	1779	2692	1725	2984	1753	3142	1826	3265	1836	3107	1647	3038	1463	1678	1659	1361	1831	1423	1904	1410	2150	1529	2119	1575	2416
NUN_12014_6_IS	1958	1779	2017	1720	2284	1663	2569	1692	2807	1715	2984	1739	3128	1744	2987	1560	2954	1428	1557	1560	1281	1722	1345	1814	1293	2036	1411	2005	1611	2411
NUN_12019_82_C2	1706	963	1774	939	2043	944	2333	977	2637	994	2788	1050	2939	1090	2784	821	2727	637	1227	713	989	774	1038	904	904	1159	1102	1137	1147	1508
NUN_13007_72	1895	1593	1951	1546	2255	1534	2588	1494	2923	1555	3128	1623	3312	1647	3086	1404	2968	1166	1307	1324	975	1470	1085	1538	944	1885	1130	1838	1239	2310
NUN_13030_224	1826	1128	1902	1074	2173	1086	2449	1119	2720	1187	2890	1237	2977	1277	2899	1067	2840	932	1534	864	1196	987	1255	1069	1173	1300	1302	1284	1324	1597
NUN_13030_227	1784	1810	1854	1774	2090	1751	2404	1753	2682	1777	2843	1791	3036	1800	2817	1614	2708	1446	1246	1590	1005	1661	1034	1767	913	2043	1109	2027	1050	2406
NUN_13041_224	1321	1475	1380	1437	1666	1432	1953	1505	2213	1534	2446	1574	2607	1673	2409	1423	2416	1220	833	1149	493	1274	604	1395	477	1673	640	1616	595	2086
NUN_13092_20_C2A	1892	1449	1946	1395	2208	1369	2487	1383	2781	1369	3013	1395	3154	1437	2946	1225	2928	1043	1479	1180	1128	1329	1196	1442	1116	1718	1260	1663	1326	2109
NUN_13137_223	1644	1418	1713	1392	1979	1430	2253	1522	2541	1562	2734	1645	2890	1692	2753	1456	2675	1262	1307	1102	944	1081	968	1253	828	1489	972	1477	911	1854
NUN_13137_224	2041	1817	2097	1755	2378	1713	2678	1734	2946	1729	3189	1748	3333	1770	3100	1569	2949	1387	1531	1536	1196	1699	1295	1791	1180	2112	1340	2079	1364	2562
NUN_13146_229	1689	1557	1760	1529	2001	1522	2331	1536	2600	1581	2793	1628	3031	1668	2765	1435	2767	1286	1302	1298	911	1395	1003	1489	883	1744	1055	1713	1057	2076
NUN_14021_53	1411	1402	1468	1364	1718	1343	2022	1366	2338	1357	2524	1404	2734	1442	2456	1163	2484	1012	769	1206	576	1293	706	1383	618	1621	779	1593	814	1975
NUN_3HF_11	1277	2055	1364	2015	1621	2034	1895	2095	2159	2161	2331	2237	2484	2296	2352	2067	2362	1885	1005	1755	626	1862	651	1951	541	2194	685	2187	710	2574
NUN_3HF_8_IS	1255	1888	1310	1843	1564	1807	1852	1826	2140	1793	2354	1796	2510	1824	2279	1626	2161	1463	699	1727	515	1793	595	1871	472	2168	623	2149	751	2501
SNRM_582376	1581	1091	1640	1070	1915	1067	2231	1100	2511	1105	2695	1138	2846	1157	2667	949	2504	763	1058	815	768	902	870	959	759	1230	896	1220	872	1609
SNRM_595129	1433	1239	1508	1180	1819	1164	2196	1166	2537	1145	2761	1145	2973	1168	2700	924	2570	745	735	966	453	1095	580	1164	422	1482	618	1430	620	1887
NMNH-008710-A07154	1384	896	1460	850	1784	826	2148	859	2503	933	2727	994	2896	1009	2684	752	2561	557	971	516	468	612	583	723	421	1029	618	1025	640	1477
NMNH_127550	1388	876	1454	828	1776	788	2100	775	2422	781	2645	820	2844	843	2645	625	2396	397	843	584	384	801	545	861	464	1150	618	1142	693	1549
NMNH_130897	1124	968	1191	927	1532	867	1892	824	2226	899	2450	946	2585	951	2385	743	2177	530	708	706	348	906	440	955	384	1204	545	1167	556	1525
NMNH_134496	1373	788	1452	760	1825	813	2214	863	2593	910	2872	970	3110	1024	2876	698	2595	397	811	331	108	479	290	625	140	951	324	959	271	1523
NMNH_134497	1324	820	1397	779	1714	790	2121	813	2486	850	2707	910	2911	953	2703	650	2458	406	755	391	226	475	378	584	181	918	384	957	307	1412
NMNH-134131	1309	888	1388	846	1765	833	2156	871	2540	912	2821	970	3037	991	2784	689	2718	502	663	556	187	719	271	833	101	1165	333	1195	329	1753
NMNH_134781	1332	846	1422	794	1793	792	2203	805	2550	824	2808	871	3134	949	2814	650	2563	402	687	402	65	616	251	695	110	1041	320	1043	337	1590
NMNH_146361	1298	854	1379	818	1716	794	2156	839	2514	884	2763	953	2977	974	2760	657	2460	395	727	404	151	593	262	700	125	1024	318	1036	224	1517
NMNH_147470	1092	765	1163	757	1407	772	1652	832	1896	860	2066	928	2186	943	2072	720	1969	566	766	476	391	514	447	587	318	784	436	808	363	1155
NMNH_147472	1036	999	1103	988	1345	1025	1602	1053	1875	1057	2042	1087	2216	1119	2023	915	1864	735	625	707	239	780	363	860	219	1115	354	1095	324	1449
NMNH_147705	1334	903	1405	869	1795	873	2173	906	2563	897	2803	946	3061	1004	2769	650	2439	415	800	487	168	695	369	818	219	1126	404	1126	504	1562
NMNH_168440	1487	652	1536	637	1761	641	1991	686	2237	714	2415	761	2540	793	2362	598	2241	448	1137	392	835	448	901	510	800	720	905	722	882	1042
NMNH_175669	1347	886	1435	855	1781	869	2194	884	2574	926	2822	1001	3058	1027	2897	773	2666	492	621	530	206	676	385	803	229	1150	442	1105	505	1681
NMNH_175670	1322	933	1421	900	1753	942	2128	968	2532	992	2793	1051	3013	1075	2765	810	2468	570	729	520	177	603	321	730	156	1082	335	1053	300	1549
NMNH_175671	1310	947	1406	914	1777	947	2154	973	2536	1046	2786	1143	2980	1190	2768	891	2643	605	663	523	142	678	319	820	147	1143	385	1126	319	1681
NMNH_177370	1404	851	1506	817	1838	848	2225	919	2600	942	2824	1020	3093	1122	2909	770	2567	452	470	405	154	546	324	657	121	1013	361	1011	352	1584
NMNH_180282	890	789	939	770	1173	765	1430	793	1671	798	1852	840	1996	852	1869	664	1529	468	420	529	128	628	243	689	126	958	274	932	300	1251
NMNH_180283	1138	753	1196	744	1378	732	1614	664	1831	697	2006	727	2128	739	1989	605	1840	458	751	590	491	699	607	751	519	961	633	944	663	1230
NMNH_181244	1332	909	1433	852	1778	839	2198	852	2567	891	2847	942	3052	945	2803	686	2525	426	652	660	278	857	387	893	294	1264	509	1220	605	1653
NMNH-291009	1347	695	1417	667	1672	698	1939	752	2180	799	2349	856	2471	893	2328	675	2250	514	968	400	631	493	719	555	600	794	727	794	675	1134
NMNH_203895	1384	901	1467	849	1835	859	2216	888	2634	849	2930	906	3179	917	2847	623	2536	338	719	483	94	712	294	818	172	1186	361	1163	418	1708
NMNH_212609	1494	789	1572	759	1883	768	2234	820	2567	796	2798	858	3001	907	2805	650	2551	395	876	487	383	683	508	810	406	1096	581	1065	578	1532
NMNH_212610	1430	1056	1536	1023	1857	1079	2241	1129	2650	1148	2909	1200	3197	1266	2921	942	2621	669	767	671	170	810	361	938	192	1308	404	1254	354	1782
NMNH_214477	1371	952	1451	914	1768	940	2159	973	2548	976	2801	1030	3091	1084	2848	792	2461	525	713	563	133	709	331	803	182	1155	406	1134	371	1690
NMNH_214480	1392	865	1491	815	1817	811	2199	794	2569	799	2812	836	3044	858	2838	608	2513	376	718	593	288	770	442	879	288	1204	505	1171	536	1660
NMNH_214481	1388	829	1480	777	1826	803	2211	810	2595	813	2864	858	3157	907	2900	626	2602	362	652	494	147	697	345	796	170	1178	383	1131	430	1702
NMNH_214482	1300	940	1383	898	1746	869	2128	891	2508	931	2751	992	2944	1016	2758	796	2546	525	760	593	262	756	402	895	310	1183	470	1157	503	1629
NMNH_242704	1345	1054	1425	1020	1767	1054	2169	1100	2602	1087	2889	1147	3166	1188	2892	880	2602	593	671	665	112	764	270	924	91	1277	304	1256	285	1784
NMNH_243324	1177	924	1257	867	1607	857	1990	844	2337	844	2573	903	2832	986	2599	725	2374	476	532	593	86	784	252	870	125	1178	335	1144	423	1593
NMNH_243325	1047	927	1125	878	1475	859	1822	865	2166	891	2425	953	2638	994	2418	748	2200	533	591	618	156	771	236	865	151	1175	317	1139	317	1520
NMNH_243326	1096	932	1187	883	1500	862	1848	849	2249	844	2506	898	2713	932	2467	694	2267	473	467	606	47	720	216	826	63	1113	262	1103	301	1567
NMNH_243327	1096	940	1164	885	1524	844	1897	846	2278	862	2534	919	2760	963	2534	709	2314	481	602	590	127	779	228	878	138	1186	337	1160	366	1582
NMNH_243329	1293	815	1374	771	1723	774	2099	795	2480	800	2739	854	2941	922	2692	626	2477	411	906	360	190	543	358	631	135	945	371	945	324	1409
NMNH_243573	1534	787	1614	745	1936	784	2280	821	2627	844	2866	914	3081	999	2874	730	2731	489	1114	398	552	520	708	629	524	906	695	903	638	1341
NMNH_243574	1322	903	1399	852	1728	839	2089	859	2449	859	2695	914	2967	986	2697	670	2583	435	679	549	140	701	363	836	226	1121	420	1129	433	1600
NMNH_243576	1368	960	1444	914	1785	919	2148	955	2493	955	2741	1002	3006	1064	2734	787	2436	541	912	572	322	764	516	862	366	1170	560	1108	625	1613
NMNH_243577	1262	821	1348	774	1703	748	2037	774	2387	802	2633	849	2868	893	2638	644	2304	396	788	476	195	683	389	777	285	1067	482	1033	498	1494
NMNH_244206	1262	831	1340	777	1651	771	2000	787	2361	784	2578	839	2793	872	2557	600	2291	403	747	489	285	652	449	751	317	1036	506	1038	529	1460
NMNH_244207	1410	831	1490	784	1830	800	2169	813	2495	769	2749	805	2998	844	2710	606	2537	385	905	481	394	600	565	709	418	1017	586	968	640	1391
NMNH-254782-1	1157	574	1217	549	1425	528	1667	530	1924	555	2070	602	2188	610	2050	440	1968	273	791	428	549	547	619	637	563	800	674	771	725	1055
NMNH_254868	1741	748	1811	705	2036	748	2272	801	2513	857	2663	933	2809	986	2702	783	2572	600	1454	443	1075	497	1155	585	1005	809	1143	807	1061	1149
NMNH-256720-1	1282	629	1317	601	1489	599	1668	594	1853	616	1970	648	2027	661	1934	534	1855	401	1001	464	837	482	898	565	830	708	914	710	856	926
NMNH_257445	1168	831	1202	801	1400	743	1627	708	1860	711	1993	741	2124	741	2005	596	1791	458	875	651	627	830	685	869	650	1070	776	1033	776	1304
NMNH-257446	1014	777	1069	743	1275	722	1533	688	1779	676	1936	711	2122	725	1943	552	1791	387	590	589	264	718	395	807	315	1024	446	1005	473	1348
NMNH_257528	1533	883	1563	841	1782	809	1993	802	2189	823	2338	851	2419	874	2272	724	2200	593	1234	701	1076	722	1144	814	1064	979	1165	974	1128	1195
NMNH_258758_1	1443	870	1489	842	1729	861	1979	890	2265	874	2437	922	2570	955	2414	752	2340	580	1059	598	659	692	781	782	648	1015	802	994	738	1350
NMNH_258761_1	1365	837	1428	801	1657	794	1890	808	2142	789	2350	817	2464	830	2288	644	2184	488	901	631	599	766	678	847	597	1077	754	1028	719	1359
NMNH-258771-1	1225	789	1273	752	1494	734	1727	757	1981	743	2157	769	2271	798	2096	628	1963	465	878	584	547	729	622	824	568	1033	682	1003	806	1378
NMNH-258771-10	1584	741	1637	713	1857	734	2103	784	2359	785	2529	837	2674	916	2547	679	2390	499	1110	474	823	566	933	624	767	886	922	858	901	1214
NMNH-258771-12	1462	789	1524	754	1747	764	1988	761	2211	838	2357	886	2488	950	2372	769	2308	628	1232	529	882	562	947	644	784	851	894	854	779	1168
NMNH-258771-13	1469	653	1520	623	1752	616	1984	644	2211	685	2361	736	2455	764	2370	600	2318	469	1113	435	816	536	908	608	823	826	949	800	949	1074
NMNH-258771-4	1505	869	1545	842	1751	847	1973	856	2179	886	2308	915	2439	934	2288	750	2193	619	1183	631	774	769	905	826	788	1000	935	1012	825	1334
NMNH-258771-5	1365	670	1414	640	1673	647	1929	660	2211	642	2384	683	2520	720	2338	548	2223	375	901	481	648	561	740	646	639	886	799	846	784	1219
NMNH-258771-6	1390	732	1459	693	1690	676	1940	681	2205	665	2391	706	2575	746	2384	529	2342	389	995	495	613	621	742	679	623	906	786	886	928	1375
NMNH-258771-7	1497	642	1538	610	1768	610	2032	631	2318	619	2510	653	2655	711	2476	492	2329	316	1082	352	673	511	783	598	689	870	846	830	855	1203
NMNH-258771-9	1303	752	1349	702	1574	670	1830	683	2101	665	2257	697	2426	706	2191	527	2103	354	855	504	508	711	623	775	565	1021	714	968	753	1327
NMNH-258782-2	1372	805	1418	777	1657	777	1899	817	2133	853	2290	900	2411	920	2326	750	2287	607	924	639	735	669	756	804	676	1010	811	991	843	1263
NMNH-258782-3	1301	899	1351	870	1572	879	1816	884	2062	886	2228	936	2396	980	2237	769	2211	624	942	665	673	739	699	860	607	1092	731	1072	705	1389
NMNH-258782-5	1549	672	1600	660	1837	704	2080	731	2310	755	2497	819	2609	869	2472	660	2380	483	1278	403	834	508	908	608	837	819	954	814	921	1175
NMNH-258782-6	1595	803	1650	762	1910	785	2134	837	2363	876	2511	927	2628	959	2487	746	2423	589	1264	516	1021	630	1021	697	892	955	1020	941	1037	1256
NMNH_258795_1	1340	1107	1397	1065	1625	1069	1846	1076	2074	1084	2232	1120	2375	1162	2196	943	2073	785	1002	833	650	959	745	1021	641	1245	761	1231	744	1559
NMNH_258795_10	1490	1113	1533	1079	1742	1074	1965	1093	2180	1102	2336	1143	2490	1161	2331	992	2248	861	1172	879	788	982	887	1069	774	1274	906	1254	896	1603
NMNH_258795_2	1421	1127	1480	1106	1703	1086	1945	1090	2175	1090	2342	1145	2457	1166	2299	969	2172	826	1090	874	807	971	806	1134	753	1329	885	1299	1034	1660
NMNH_258795_3	1405	1107	1467	1070	1689	1065	1942	1072	2184	1090	2327	1139	2421	1164	2318	980	2221	817	1048	883	763	966	834	1070	753	1272	878	1267	832	1583
NMNH_258795_4	1476	1155	1524	1123	1754	1116	1991	1159	2255	1136	2462	1164	2579	1182	2396	982	2311	837	1112	922	728	1015	843	1093	703	1318	880	1295	839	1654
NMNH_258795_5	1434	881	1496	851	1720	899	1935	992	2207	1053	2375	1116	2497	1176	2393	941	2272	752	1152	554	753	568	850	639	682	833	837	870	701	1230
NMNH_258795_6	1427	1122	1474	1092	1685	1065	1915	1093	2188	1095	2352	1129	2480	1162	2301	973	2189	830	1082	902	715	1005	839	1092	740	1291	869	1286	797	1617
NMNH_258795_8	1480	1150	1549	1111	1756	1099	2011	1081	2274	1083	2455	1127	2584	1150	2352	929	2232	808	1158	890	737	1040	859	1077	699	1336	873	1325	797	1631
NMNH_258795_9	1450	1104	1510	1061	1747	1065	1991	1076	2234	1084	2389	1100	2545	1130	2375	938	2226	775	1106	874	740	1053	818	1115	788	1283	891	1260	878	1587
NMNH_274485	1267	971	1345	927	1703	932	2122	937	2477	994	2721	1041	2925	1059	2679	815	2467	533	671	577	153	764	330	880	213	1214	420	1175	475	1675
NMNH_274486	1241	1056	1340	1033	1679	1051	2073	1074	2469	1056	2739	1121	3008	1199	2728	836	2565	543	646	590	57	745	252	922	96	1230	327	1194	203	1732
NMNH_282817	1371	781	1412	762	1633	778	1868	799	2076	812	2231	858	2337	874	2210	705	2099	563	1029	560	731	654	837	724	749	913	858	892	863	1161
NMNH_282818	1456	817	1508	788	1762	825	2034	871	2288	928	2436	977	2568	1014	2441	788	2394	633	1120	490	734	571	842	674	718	863	853	863	840	1187
NMNH_282819	1226	1003	1275	967	1532	959	1788	972	2029	985	2171	1022	2283	1011	2120	845	2006	690	842	775	550	856	666	959	594	1143	710	1120	721	1436
NMNH_283586	944	1045	998	1001	1236	990	1539	990	1798	985	1969	1014	2120	1029	1915	809	1767	664	511	786	171	895	311	996	205	1226	371	1174	384	1519
NMNH_291008	1265	996	1330	952	1578	970	1861	1016	2091	1071	2239	1120	2381	1143	2228	952	2117	768	936	711	557	840	635	908	524	1112	665	1089	664	1465
NMNH_291010	1252	589	1301	568	1526	591	1778	625	2016	643	2164	690	2291	705	2117	540	2006	392	918	353	638	397	726	480	614	700	739	695	708	1001
NMNH_291012	1482	1003	1542	962	1780	936	2063	918	2324	910	2493	939	2602	928	2410	781	2236	581	1016	794	656	1001	778	1068	736	1281	879	1216	925	1586
NMNH_302628	1275	782	1366	735	1664	745	2000	751	2335	735	2586	771	2778	808	2485	569	2270	334	754	466	309	606	446	738	358	1025	521	958	475	1398
NMNH_302629	1273	896	1337	839	1674	859	2037	906	2361	950	2565	1025	2723	1067	2581	797	2433	530	684	520	296	631	436	751	293	1061	456	1046	394	1484
NMNH_507338	1350	843	1415	812	1653	804	1923	806	2164	835	2306	874	2431	876	2260	690	2138	545	1011	625	643	760	765	830	703	1034	830	1003	840	1312
NMNH_A06256	1376	1129	1451	1067	1806	1030	2179	1020	2524	1023	2754	1061	2938	1064	2747	880	2524	598	889	836	493	1106	578	1178	550	1445	692	1375	728	1797
NMNH_A08222	1433	777	1506	735	1765	777	2052	792	2337	831	2500	880	2700	955	2477	668	2257	427	993	448	640	536	692	660	495	940	700	940	739	1334
NMNH_A09000	1480	914	1583	862	1920	872	2288	883	2682	891	2928	945	3143	989	2933	696	2599	450	967	512	456	580	539	813	389	1106	614	1095	596	1608
NMNH_A09001	1376	1261	1456	1212	1785	1205	2148	1253	2508	1227	2716	1264	2938	1284	2669	971	2397	730	785	883	278	1049	431	1168	314	1471	524	1448	495	1922
NMNH_A09003	1337	1077	1428	1033	1780	1025	2184	1036	2568	1041	2819	1090	3055	1126	2809	834	2576	595	809	670	252	821	397	914	262	1256	451	1264	431	1831
NMNH_A16750	1296	1028	1374	994	1780	916	2161	935	2545	968	2780	1004	2920	1017	2739	764	2446	528	892	694	389	898	485	994	350	1331	565	1264	614	1784
NMNH_A23137	1464	885	1524	836	1835	826	2177	844	2454	859	2633	906	2780	922	2594	704	2415	507	1034	590	599	751	697	844	609	1072	752	1072	754	1502
NMNH-A23138	1576	777	1664	732	1990	758	2330	810	2664	870	2874	966	3096	1007	2674	665	2661	448	1068	414	565	551	690	663	599	919	752	932	734	1409
NMNH_A23140	1192	891	1270	859	1547	834	1858	834	2138	893	2319	945	2462	945	2283	761	2273	587	788	652	472	813	526	891	482	1129	609	1108	679	1486
NMNH-Uyak-M008	1441	909	1493	862	1690	852	1931	862	2125	911	2267	953	2319	976	2231	813	2205	675	1156	683	1029	675	1037	784	925	963	1039	981	912	1201
NMNH-Uyak-M015	1332	828	1389	805	1594	828	1819	846	2021	893	2109	929	2200	914	2146	815	1977	657	1122	618	832	663	868	777	814	932	918	937	837	1209
NMNH-Uyak-M021	1398	1025	1441	995	1581	975	1774	982	1936	1020	2060	1058	2134	1067	2032	947	1936	830	1136	859	970	853	1021	936	933	1104	1009	1113	915	1317
NMNH-Uyak-M023	1375	1032	1421	989	1589	952	1791	951	1963	982	2058	1012	2156	1034	2062	919	1972	790	1149	851	944	894	1018	974	951	1126	1036	1108	961	1331
NMNH-Uyak-M030	1519	883	1593	862	1832	894	2087	905	2322	963	2488	1035	2614	1092	2485	864	2350	671	1099	639	820	683	903	779	800	997	940	1014	864	1320
NMNH-Uyak-M051	1625	749	1689	712	1929	692	2195	697	2428	731	2552	777	2681	820	2568	636	2402	444	1259	494	931	646	1013	740	984	922	1105	906	1071	1223
NMNH-Uyak-M054	1400	763	1459	717	1657	708	1892	715	2106	724	2269	752	2338	768	2198	625	2110	476	1145	551	917	636	974	719	905	894	1020	876	983	1112
NMNH-Uyak-M055	1658	719	1720	680	1961	692	2211	682	2448	683	2609	735	2754	786	2603	582	2556	421	1131	575	940	644	1048	728	972	968	1113	949	1119	1287
NMNH-Uyak-M056	1529	653	1584	621	1805	620	2035	653	2272	690	2416	719	2547	751	2393	561	2352	404	1106	439	896	503	940	597	869	821	975	797	1016	1094
NMNH-Uyak-M062	1823	933	1869	903	2111	897	2347	910	2564	926	2711	952	2865	988	2708	807	2690	657	1416	738	1121	827	1221	929	1165	1184	1290	1142	1285	1448
NMNH-Uyak-M071	1671	825	1731	795	1935	798	2161	800	2365	825	2518	876	2605	892	2492	736	2327	591	1386	604	1188	717	1197	782	1122	936	1232	936	1152	1214
NMNH-Uyak-M073	1581	717	1658	690	1889	715	2165	748	2414	797	2602	846	2718	885	2554	648	2442	476	1175	455	814	556	901	632	830	871	945	853	998	1181
NMNH-Uyak-M085	1414	825	1459	779	1690	763	1936	765	2149	786	2299	828	2370	859	2264	692	2145	533	1073	590	827	713	855	800	788	977	906	970	813	1278
NMNH-Uyak-M086	1834	1012	1878	970	2094	982	2299	989	2483	1025	2593	1064	2717	1085	2598	926	2609	807	1552	816	1404	841	1434	917	1391	1119	1455	1094	1397	1336
NMNH-Uyak-M087	1710	851	1751	818	1989	820	2223	811	2499	836	2658	887	2745	919	2586	721	2494	549	1367	628	1103	689	1138	857	1089	1081	1206	1034	1220	1350
NMNH-Uyak-M088	1837	1094	1896	1066	2108	1076	2345	1087	2541	1115	2685	1163	2796	1205	2690	1034	2554	853	1427	908	1264	982	1321	1074	1267	1244	1377	1221	1349	1501
NMNH-Uyak-M090	1533	767	1588	735	1814	747	2058	759	2294	782	2437	832	2591	864	2446	657	2280	503	1135	568	864	630	942	731	841	924	961	917	952	1196
NMNH-Uyak-M091	1405	770	1451	733	1696	729	1935	738	2154	754	2315	791	2442	844	2294	657	2191	490	880	602	710	639	807	770	722	965	862	963	845	1265
NMNH-Uyak-M092	1766	1027	1823	988	2048	1007	2253	1027	2449	1060	2605	1108	2697	1140	2579	956	2524	821	1451	805	1292	809	1342	912	1260	1103	1356	1104	1319	1338
NMNH-Uyak-M095	1404	827	1453	798	1680	823	1926	843	2163	848	2333	897	2457	920	2318	728	2149	522	843	636	646	735	751	811	671	1034	800	1014	781	1354
NMNH-Uyak-M102	1400	761	1444	722	1639	740	1850	724	2037	742	2180	786	2292	820	2166	662	2032	506	1101	545	912	572	979	678	905	828	1002	844	922	1062
NMNH-Uyak-M108	1501	844	1558	809	1782	805	2018	790	2244	784	2372	814	2497	869	2363	682	2288	517	935	726	747	781	857	901	811	1112	931	1103	899	1441
NMNH-Uyak-M109	1473	827	1535	775	1756	758	2002	747	2244	763	2402	805	2515	827	2388	639	2177	459	977	678	786	763	898	830	828	1052	949	1050	876	1354
NMNH-Uyak-M111	1489	788	1549	740	1768	742	2018	752	2264	752	2425	793	2573	825	2380	611	2177	453	928	616	745	692	845	758	753	981	891	984	875	1304
NMNH-Uyak-M117	1319	797	1379	770	1598	802	1846	827	2087	841	2239	910	2388	965	2228	733	2050	528	827	586	646	653	684	726	576	947	710	942	662	1258
NMNH-Uyak-M118	1777	579	1825	538	2039	558	2239	565	2418	614	2559	651	2637	682	2526	517	2434	388	1524	392	1390	383	1413	494	1315	662	1405	659	1368	866
NMNH-Uyak-M123	1246	995	1301	972	1519	995	1759	1012	1991	1058	2140	1122	2257	1175	2138	989	1995	797	841	790	699	834	726	899	618	1106	733	1113	701	1396
NMNH-Uyak-M127	1602	740	1669	699	1869	689	2120	729	2336	770	2510	809	2648	846	2550	643	2395	490	1259	492	915	572	997	674	912	885	1021	869	1021	1296
NMNH-Uyak-M130	1568	938	1632	887	1874	913	2133	945	2357	972	2506	1014	2648	1099	2510	866	2419	673	1124	690	864	747	952	846	885	1112	1004	1089	965	1411
NMNH-Uyak-M131	1469	851	1519	818	1768	786	2004	805	2255	816	2396	837	2533	853	2379	669	2241	521	997	719	823	834	852	913	776	1096	896	1071	954	1386
NMNH-Uyak-M139	1321	729	1374	715	1598	770	1843	807	2074	857	2242	924	2361	993	2248	779	2134	565	952	480	669	524	742	609	625	844	760	832	696	1152
NMNH-Uyak-M140	1434	899	1489	867	1722	862	1966	920	2219	956	2382	1012	2495	1055	2375	850	2244	673	1124	593	797	655	857	774	772	972	889	972	836	1274
NMNH-Uyak-M143	1577	758	1623	717	1850	690	2101	729	2352	781	2584	841	2641	851	2517	653	2377	492	1213	485	958	598	990	685	919	853	1030	860	1000	1181
NMNH-Uyak-M145	1453	740	1506	706	1720	726	1949	736	2152	756	2368	791	2423	809	2311	662	2274	515	1039	590	802	646	876	779	823	942	929	933	853	1246
NMNH-Uyak-M147	1271	851	1326	804	1561	825	1802	820	2041	827	2209	882	2359	933	2179	722	2032	535	1010	556	588	752	676	807	599	1053	719	1025	707	1342
NMNH-Uyak-M156	1443	763	1494	742	1708	736	1935	733	2142	738	2345	784	2437	813	2304	650	2195	487	1055	581	799	697	880	804	813	959	951	954	868	1244
NMNH-Uyak-M159	1352	754	1409	717	1650	694	1881	722	2136	749	2281	774	2416	798	2267	611	2157	450	945	579	655	664	737	788	666	982	793	954	799	1262
NMNH-Uyak-M162	1476	777	1538	749	1717	740	1936	752	2163	754	2285	774	2409	781	2297	637	2173	515	1209	614	972	729	1034	774	968	922	1039	926	1064	1184
NMNH-Uyak-M166	1617	796	1662	759	1862	751	2062	756	2267	779	2409	821	2495	848	2386	689	2285	542	1301	586	1119	584	1191	705	1103	862	1200	867	1098	1117
NMNH-Uyak-M168	1496	843	1551	805	1788	791	2027	775	2241	777	2402	807	2518	834	2357	666	2283	505	1078	673	806	805	899	899	843	1112	974	1085	931	1428
NMNH-Uyak-M169	1674	745	1733	713	1968	740	2212	761	2428	802	2619	866	2695	906	2575	710	2554	551	1260	512	984	616	1071	703	981	910	1112	905	1034	1232
NMNH-Uyak-M177	1439	830	1501	793	1729	795	1959	836	2179	862	2329	890	2451	920	2306	728	2242	575	1025	646	837	719	859	828	768	1035	906	1016	944	1297
NMNH-Uyak-M178	1586	650	1651	621	1874	613	2129	636	2357	712	2518	761	2639	814	2531	604	2428	439	1342	390	1007	455	1041	552	922	802	1059	791	1059	1127
NMNH-Uyak-M200	1347	572	1404	531	1607	522	1821	519	2030	531	2211	581	2347	609	2168	443	2188	319	1075	331	721	503	779	579	717	761	829	751	868	1081
NMNH-Uyak-M201	1333	818	1404	779	1628	772	1871	788	2108	809	2265	851	2382	874	2248	703	2094	533	1007	597	710	726	738	820	639	1004	767	1007	731	1358
NMNH-Uyak-M202	1699	581	1754	545	1979	552	2241	595	2460	632	2642	678	2777	692	2653	506	2533	326	1294	377	984	480	1064	574	979	763	1129	742	1090	1046
NMNH-Uyak-M207	1172	793	1230	745	1464	761	1726	742	1926	745	2159	804	2258	828	2062	637	2032	503	747	621	547	736	574	811	510	995	641	1004	588	1299
NMNH-Uyak-M209	1505	515	1549	473	1782	446	2014	434	2251	475	2379	540	2485	554	2368	383	2278	264	1204	329	1067	443	1082	485	1032	632	1115	641	1078	880
NMNH-Uyak-M213	1273	915	1322	862	1533	811	1798	800	2046	820	2188	864	2267	874	2161	724	2009	575	910	728	618	899	698	1012	673	1181	774	1159	822	1441
NMNH-Uyak-M214	1308	805	1361	767	1589	751	1818	745	2060	782	2219	830	2292	853	2179	683	2078	536	975	574	721	664	791	768	731	961	853	947	770	1239
NMNH-Uyak-M215	1520	919	1574	874	1791	851	2053	859	2301	890	2411	920	2533	956	2402	774	2265	623	1170	715	869	844	945	959	919	1149	1030	1120	1067	1430
NMNH-Uyak-M219	1591	782	1644	735	1871	733	2099	719	2324	719	2503	747	2628	772	2478	621	2310	450	1230	600	968	701	1021	814	993	1021	1080	1000	1154	1368
NMNH-Uyak-M22	1497	747	1568	719	1749	742	1945	744	2166	744	2327	770	2444	779	2338	643	2191	533	1259	582	1020	683	1043	765	974	887	1053	896	1115	1159
NMNH-Uyak-M220	1630	699	1689	671	1899	678	2122	659	2342	659	2490	694	2570	724	2446	559	2326	418	1266	522	1023	552	1126	687	1053	862	1175	866	1133	1145
NMNH-Uyak-M221	1237	890	1290	850	1503	828	1717	820	1929	862	2050	903	2120	915	2016	765	1915	634	1000	650	730	690	797	795	703	991	830	984	795	1281
NMNH-Uyak-M222	1271	841	1322	834	1513	832	1738	844	1972	853	2113	892	2235	906	2143	761	2014	641	997	669	745	744	800	807	703	965	799	966	804	1225
NMNH-Uyak-M223	1699	781	1759	749	1986	754	2212	782	2441	804	2618	860	2718	896	2626	715	2545	572	1328	529	1087	634	1087	722	1007	882	1140	874	1106	1214
NMNH-Uyak-M225	1496	733	1552	712	1720	705	1927	728	2154	731	2292	761	2396	765	2290	650	2195	547	1276	567	990	724	1064	767	1000	890	1083	889	1108	1115
NMNH-Uyak-M226	1513	774	1566	745	1745	768	1931	774	2172	784	2327	804	2439	813	2342	671	2205	567	1186	627	1016	699	1050	772	977	910	1062	919	1115	1182
NMNH-Uyak-M228	1482	864	1520	821	1733	820	1924	820	2134	855	2281	882	2354	901	2232	761	2138	623	1237	657	1037	733	1059	802	1013	981	1090	979	1103	1200
NMNH-Uyak-M229	1490	790	1538	752	1740	754	1938	754	2133	782	2281	807	2377	836	2251	671	2126	540	1209	588	1030	611	1087	721	1020	897	1113	901	1083	1133
StP-6122	730	611	810	593	1059	632	1311	705	1539	783	1700	853	1832	915	1744	674	1666	502	447	253	73	349	141	425	42	630	154	630	39	944
ZMK-NYB-60-1985	1003	633	1050	607	1229	600	1416	596	1597	612	1708	636	1786	636	1692	501	1541	388	765	435	522	466	560	570	503	716	593	711	557	938
NMBE_1051369	1968	1553	2041	1522	2314	1541	2621	1586	2918	1616	3107	1680	3312	1770	3121	1468	2950	1247	1331	1300	1095	1385	1213	1454	1045	1744	1225	1727	1314	2189
NMBE_1051371	1854	1512	1920	1508	2154	1536	2406	1586	2682	1602	2847	1654	3029	1732	2909	1482	2885	1371	1317	1288	1137	1340	1203	1406	1048	1661	1203	1638	1081	1996
NMBE_1051372	1906	1619	1984	1588	2274	1638	2562	1694	2857	1727	3036	1810	3244	1878	3116	1616	3010	1392	1187	1251	939	1331	1064	1413	850	1696	1052	1715	1093	2126
NMBE_1051373	1878	1649	1946	1621	2241	1635	2529	1682	2845	1668	3071	1715	3277	1788	3090	1479	2928	1281	1220	1423	989	1520	1104	1576	953	1890	1130	1847	1152	2284
NMBE_1051377	1998	1595	2062	1571	2331	1612	2637	1661	2949	1706	3123	1772	3347	1852	3156	1569	3133	1390	1284	1241	1001	1324	1133	1418	925	1791	1135	1748	1152	2225
NMBE_1051386	1545	1553	1619	1541	1869	1548	2166	1550	2470	1555	2645	1597	2847	1654	2659	1392	2548	1206	871	1329	604	1444	732	1517	557	1821	753	1805	793	2211
NMBE_1051393	1496	1373	1562	1343	1810	1347	2107	1378	2411	1383	2607	1411	2781	1454	2581	1194	2418	1015	843	1121	590	1246	699	1300	491	1600	687	1586	736	2029
NMBE_1055699	1614	1459	1671	1452	1941	1465	2232	1493	2515	1540	2699	1600	2875	1670	2717	1371	2577	1205	1020	1223	818	1304	924	1374	779	1623	963	1605	994	2004
NMBE_1055702	1651	1433	1726	1405	1991	1413	2299	1433	2579	1478	2774	1555	2914	1607	2800	1332	2704	1158	1056	1236	828	1322	966	1369	776	1641	948	1623	901	2028
NMBE_1055705	1591	1374	1656	1345	1897	1358	2170	1400	2442	1454	2600	1517	2774	1550	2650	1343	2582	1187	1085	1158	854	1249	935	1350	810	1555	973	1527	940	1872
NMBE_1058274	1630	1363	1690	1337	1920	1332	2190	1353	2478	1361	2611	1400	2803	1446	2637	1231	2572	1086	1134	1179	906	1249	984	1322	875	1597	1028	1558	1025	1888
NMBE_1058384	1560	1400	1627	1371	1884	1369	2157	1413	2434	1480	2585	1527	2743	1584	2574	1343	2445	1169	1010	1161	740	1223	872	1309	711	1597	854	1566	852	1952
NMBE_1059182	1490	1485	1557	1462	1817	1488	2105	1504	2377	1540	2541	1612	2761	1688	2590	1382	2483	1195	1010	1226	649	1343	735	1436	610	1667	820	1651	844	2054
NMBE_1059211	1599	1317	1655	1290	1903	1306	2205	1290	2494	1393	2657	1462	2780	1501	2659	1271	2605	1107	1055	1124	845	1191	936	1259	776	1520	924	1483	989	1871
AMHN_30436	1539	995	1603	943	1843	890	2147	865	2476	849	2681	900	2823	927	2632	699	2537	529	963	808	673	954	792	1023	654	1315	839	1284	946	1701
AMHN_30439	1476	1083	1539	1042	1839	1038	2186	1038	2515	1024	2722	1048	2889	1062	2708	839	2607	668	891	773	591	863	722	952	615	1249	774	1260	731	1654
AMHN_30440	1539	1114	1577	1065	1880	1026	2215	999	2535	931	2733	931	2897	927	2673	740	2470	586	950	929	755	1040	790	1212	743	1498	880	1453	985	1849
AMHN_30442	1402	939	1459	919	1694	958	1956	997	2231	1032	2377	1081	2535	1136	2410	937	2353	781	934	640	788	697	796	767	613	1058	718	1044	683	1428
AMHN_30474	1482	1097	1558	1058	1893	1060	2215	1136	2509	1130	2722	1155	2901	1161	2661	902	2447	722	911	757	611	765	700	909	562	1149	728	1153	677	1613
AMHN_30482	1260	947	1318	906	1581	880	1858	906	2137	943	2283	989	2459	1032	2301	777	2242	637	574	783	433	888	519	960	398	1206	574	1186	554	1561
AMHN_39381	1531	1132	1585	1104	1827	1091	2077	1097	2320	1110	2468	1145	2693	1227	2525	1005	2424	839	940	896	763	972	854	1063	745	1307	862	1276	817	1674
AMHN_67169	1500	1177	1558	1130	1866	1112	2236	1120	2566	1079	2767	1099	2971	1126	2702	886	2496	711	907	929	753	976	749	1132	632	1432	792	1364	833	1765
AMHN_67179	1229	915	1297	923	1523	997	1824	1047	2117	1067	2303	1126	2422	1140	2283	915	2174	738	603	607	392	674	480	767	322	997	470	999	464	1424
AMHN_67190	1488	1056	1562	1013	1852	1005	2160	995	2443	989	2648	1011	2747	1024	2363	828	2408	672	1071	798	806	902	831	1001	769	1266	880	1247	889	1603
AMHN_67191	1827	958	1901	941	2178	976	2494	1013	2821	1015	2999	1077	3170	1114	3010	863	2919	679	1344	646	1106	728	1135	785	1008	1069	1127	1069	1100	1461
AMHN_67199	1540	1011	1611	970	1897	999	2221	1001	2566	978	2831	1015	2993	1013	2854	800	2560	600	1014	664	568	785	708	898	562	1208	735	1186	728	1666
AMHN_67201	1474	1021	1546	1007	1831	1063	2162	1116	2472	1161	2585	1204	2808	1278	2630	1038	2515	816	1133	633	753	771	737	822	589	1015	733	1028	679	1416
AMHN_67202	1509	1120	1564	1087	1848	1128	2166	1101	2455	1048	2638	1058	2897	1065	2605	841	2422	658	948	888	650	1024	712	1149	648	1387	788	1368	751	1757
AMHN_67205	1492	1003	1566	954	1870	980	2209	1009	2498	1023	2687	1067	2924	1087	2677	863	2519	679	958	664	630	791	726	888	642	1141	786	1155	724	1566
AMHN_67208	1513	1046	1589	1028	1872	1075	2192	1130	2544	1069	2728	1108	2965	1151	2772	884	2693	685	856	750	616	806	685	974	574	1262	759	1223	809	1717
AMHN_67212	1355	1044	1435	1007	1714	1009	2055	1052	2353	1120	2585	1184	2710	1216	2589	1005	2347	761	913	691	533	861	585	962	484	1188	638	1221	583	1563
AMHN_67219	1519	1034	1579	1001	1839	1085	2182	1102	2488	1060	2685	1083	2841	1104	2632	904	2501	746	1041	724	720	802	835	925	704	1200	843	1227	804	1564
AMHN_67224	1464	1077	1523	1038	1827	1040	2168	1044	2472	1028	2665	1069	2872	1091	2607	857	2638	718	882	794	665	837	716	954	601	1212	755	1221	739	1598
AMHN_67228	1511	1046	1579	1019	1872	1001	2205	986	2544	980	2749	1019	2907	1046	2726	835	2642	607	962	748	646	849	765	974	655	1247	809	1229	796	1617
AMHN_67235	1496	1058	1570	1013	1876	1003	2205	1003	2525	1046	2698	1099	2864	1106	2679	865	2739	707	985	722	704	791	798	923	669	1208	827	1178	938	1732
AMHN_67242	1453	1071	1523	1030	1829	1036	2160	1011	2492	1007	2685	1046	2876	1063	2659	804	2429	637	796	824	533	902	665	1046	531	1325	710	1321	685	1681
AMHN_67251	1425	1106	1513	1091	1829	1112	2188	1112	2556	1102	2677	1130	2899	1155	2683	915	2449	697	979	791	540	923	626	1005	498	1313	655	1286	724	1732
AMHN_70932	1501	1067	1579	1042	1811	1048	2096	997	2367	1077	2535	1136	2745	1216	2556	968	2402	779	856	908	665	974	784	1046	648	1344	782	1299	767	1668
AMHN_70944	1464	1054	1537	1034	1821	1069	2145	1079	2466	1079	2654	1124	2845	1151	2601	911	2513	761	938	744	661	775	677	919	560	1180	698	1192	659	1588
AMHN_70950	1503	1052	1570	1015	1847	1038	2151	1046	2422	1044	2591	1077	2804	1087	2597	878	2490	738	950	777	665	826	792	986	700	1231	841	1204	845	1578
AMHN_70958	1552	1003	1622	976	1901	1007	2252	1028	2574	999	2749	1040	2936	1071	2753	820	2572	615	917	722	531	845	677	945	540	1180	726	1180	677	1613
